# Supplementary material for: Bis{4-[(3,5-dimethyl-1H-pyrazol-4-yl)selan­yl]-3,5-dimethyl-1H-pyrazol-2-ium} chloride monohydrate
Source: Acta Crystallogr Sect E Struct Rep Online. 2012 Jun 13;68(Pt 7):o2068. doi: 10.1107/S1600536812025640 (PMC3393332; doi:10.1107/S1600536812025640)
Supplement: Supplementary file 1 [file e-68-o2068-sup1.cif]

##############################################################################
#                                                                            #
# This CIF contains the data in a paper accepted for publication in          #
# Acta Crystallographica Section E. It conforms to the requirements of       #
# Notes for Authors for Acta Crystallographica Section E, and has been       #
# peer reviewed under the auspices of the IUCr Commission on Journals.       #
#                                                                            #
# Full details of the Crystallographic Information File format               #
# are given in the paper "The Crystallographic Information File (CIF):       #
# a New Standard Archive File for Crystallography" by S. R. Hall, F. H.      #
# Allen and I. D. Brown [Acta Cryst. (1991), A47, 655-685].                  #
#                                                                            #
# The current version of the core CIF dictionary is obtainable from          #
# ftp://ftp.iucr.org/pub/cif_core.dic.                                       #
#                                                                            #
# Software is freely available for graphical display of the structure(s)     #
# in this CIF. For information consult the CIF software page                 #
# http://www.iucr.org/resources/cif/software.                                #
#                                                                            #
# This file may be used for bona fide research purposes within the           #
# scientific community so long as proper attribution is given to the journal # 
# article from which it was obtained.                                        #
#                                                                            #
##############################################################################
data_I
_audit_creation_method     'SHELXL97'
_chemical_name_systematic
;
Bis{4-[(3,5-dimethyl-1<i>H</i>-pyrazol-4-yl)selanyl]-3,5-dimethyl-
1<i>H</i>-pyrazol-2-ium} chloride monohydrate
;
_chemical_name_common     ?
_chemical_formula_moiety     '2(C10 H15 N4 Se +), Cl -, O H -'
_chemical_formula_sum     'C20 H31 Cl N8 O Se2'
_chemical_formula_iupac     '2C10 H15 N4 Se +, Cl -, H O -'
_chemical_formula_weight     592.90
_chemical_melting_point     ?
_symmetry_cell_setting     monoclinic
_symmetry_space_group_name_H-M     'C 2/c'
_symmetry_space_group_name_Hall     '-C 2yc'
loop_
    _symmetry_equiv_pos_as_xyz
    'x, y, z'
    '-x, y, -z+1/2'
    'x+1/2, y+1/2, z'
    '-x+1/2, y+1/2, -z+1/2'
    '-x, -y, -z'
    'x, -y, z-1/2'
    '-x+1/2, -y+1/2, -z'
    'x+1/2, -y+1/2, z-1/2'
_cell_length_a     22.805(2)
_cell_length_b     8.8154(8)
_cell_length_c     16.7462(15)
_cell_angle_alpha     90.00
_cell_angle_beta     131.448(7)
_cell_angle_gamma     90.00
_cell_volume     2523.4(5)
_cell_formula_units_Z     4
_cell_measurement_reflns_used     3236
_cell_measurement_theta_min     3.29
_cell_measurement_theta_max     28.28
_cell_measurement_temperature     100(2)
_cell_special_details     ?
_exptl_crystal_description     'block'
_exptl_crystal_colour     'colourless'
_exptl_crystal_size_max     0.25
_exptl_crystal_size_mid     0.20
_exptl_crystal_size_min     0.12
_exptl_crystal_density_diffrn     1.561
_exptl_crystal_density_meas     ?
_exptl_crystal_density_method     'not measured'
_exptl_crystal_F_000     1200
_exptl_absorpt_coefficient_mu     3.065
_exptl_absorpt_correction_type     multi-scan
_exptl_absorpt_process_details     '(<i>SADABS</i>; Bruker, 2009)'
_exptl_absorpt_correction_T_min     0.4875
_exptl_absorpt_correction_T_max     0.6980
_exptl_special_details
;
;
_diffrn_ambient_temperature     100(2)
_diffrn_radiation_type     'MoK\a'
_diffrn_radiation_wavelength     0.71073
_diffrn_radiation_source     'fine-focus sealed tube'
_diffrn_radiation_monochromator     'flat graphite crystal'
_diffrn_measurement_device_type     'Bruker SMART APEXII CCD'
_diffrn_measurement_device
                          '62mm\\times62mm CCD camera on three-circle goniostat'
_diffrn_measurement_method     '\f- and \w-scans'
_diffrn_detector_area_resol_mean     16
_diffrn_reflns_number     7656
_diffrn_reflns_av_R_equivalents     0.0868
_diffrn_reflns_av_sigmaI/netI     0.0813
_diffrn_reflns_theta_min     3.25
_diffrn_reflns_theta_max     28.46
_diffrn_reflns_theta_full     25.00
_diffrn_measured_fraction_theta_max     0.916
_diffrn_measured_fraction_theta_full     0.994
_diffrn_reflns_limit_h_min     -30
_diffrn_reflns_limit_h_max     30
_diffrn_reflns_limit_k_min     -11
_diffrn_reflns_limit_k_max     9
_diffrn_reflns_limit_l_min     -21
_diffrn_reflns_limit_l_max     21
_diffrn_standards_number     ?
_diffrn_standards_interval_count     ?
_diffrn_standards_interval_time     ?
_diffrn_standards_decay_%     ?
_refine_special_details
;
 Refinement of <i>F</i>^2^ against ALL reflections. The weighted
 <i>R</i>-factor <i>wR</i> and goodness of fit <i>S</i> are based on
 <i>F</i>^2^, conventional <i>R</i>-factors <i>R</i> are based on <i>F</i>,
 with <i>F</i> set to zero for negative <i>F</i>^2^. The threshold expression
 of <i>F</i>^2^ > \s(<i>F</i>^2^) is used only for calculating
 <i>R</i>-factors(gt) <i>etc</i>. and is not relevant to the choice of
 reflections for refinement. <i>R</i>-factors based on <i>F</i>^2^ are
 statistically about twice as large as those based on <i>F</i>, and
 <i>R</i>-factors based on ALL data will be even larger.
;
_reflns_number_total     2926
_reflns_number_gt     2211
_reflns_threshold_expression     >2\s(I)
_refine_ls_structure_factor_coef     Fsqd
_refine_ls_matrix_type     full
_refine_ls_R_factor_all     0.0683
_refine_ls_R_factor_gt     0.0442
_refine_ls_wR_factor_gt     0.1001
_refine_ls_wR_factor_ref     0.1073
_refine_ls_goodness_of_fit_ref     1.008
_refine_ls_restrained_S_all     1.008
_refine_ls_number_reflns     2926
_refine_ls_number_parameters     160
_refine_ls_number_restraints     0
_refine_ls_hydrogen_treatment     mixed
_refine_ls_weighting_scheme     calc
_refine_ls_weighting_details
                 'calc w=1/[\s^2^(Fo^2^)+(0.0538P)^2^] where P=(Fo^2^+2Fc^2^)/3'
_atom_sites_solution_hydrogens     geom
_atom_sites_solution_primary     direct
_atom_sites_solution_secondary     difmap
_refine_ls_shift/su_max     0.001
_refine_ls_shift/su_mean     0.000
_refine_diff_density_max     1.147
_refine_diff_density_min     -0.719
_refine_ls_extinction_method     'none'
_refine_ls_extinction_coef     ?
loop_
    _atom_type_symbol
    _atom_type_description
    _atom_type_scat_dispersion_real
    _atom_type_scat_dispersion_imag
    _atom_type_scat_source
    'C' 'C' 0.0033 0.0016
                         'International Tables Vol C Tables 4.2.6.8 and 6.1.1.4'
    'H' 'H' 0.0000 0.0000
                         'International Tables Vol C Tables 4.2.6.8 and 6.1.1.4'
    'N' 'N' 0.0061 0.0033
                         'International Tables Vol C Tables 4.2.6.8 and 6.1.1.4'
    'O' 'O' 0.0106 0.0060
                         'International Tables Vol C Tables 4.2.6.8 and 6.1.1.4'
    'Cl' 'Cl' 0.1484 0.1585
                         'International Tables Vol C Tables 4.2.6.8 and 6.1.1.4'
    'Se' 'Se' -0.0929 2.2259
                         'International Tables Vol C Tables 4.2.6.8 and 6.1.1.4'
_computing_data_collection     '<i>APEX2</i>    (Bruker, 2009)'
_computing_cell_refinement     '<i>SAINT</i>    (Bruker, 2009)'
_computing_data_reduction     '<i>SAINT</i>    (Bruker, 2009)'
_computing_structure_solution     '<i>SIR2004</i>  (Burla <i>et al.</i>, 2005)'
_computing_structure_refinement     '<i>SHELXL97</i> (Sheldrick, 2008)'
_computing_molecular_graphics     '<i>DIAMOND</i>  (Brandenburg, 2009)'
_computing_publication_material     '<i>SHELXL97</i> (Sheldrick, 2008)'
loop_
    _atom_site_type_symbol
    _atom_site_label
    _atom_site_fract_x
    _atom_site_fract_y
    _atom_site_fract_z
    _atom_site_U_iso_or_equiv
    _atom_site_adp_type
    _atom_site_calc_flag
    _atom_site_refinement_flags
    _atom_site_occupancy
    _atom_site_symmetry_multiplicity
    _atom_site_disorder_assembly
    _atom_site_disorder_group
    Se Se1 0.77024(2) 0.12139(4) 0.23905(3) 0.01783(13) Uani d . 1 1 . .
    Cl Cl1 0.5000 0.43772(14) 0.2500 0.0219(3) Uani d S 1 2 . .
    O O1 1.0000 0.5786(4) 0.2500 0.0268(9) Uani d S 1 2 . .
    H H1O 1.0000 0.6625 0.2500 0.040 Uiso d SR 1 2 . .
    N N1 0.86540(17) 0.4303(3) 0.1726(2) 0.0181(7) Uani d . 1 1 . .
    H H1N1 0.8971 0.4766 0.1798 0.027 Uiso d R 1 1 . .
    N N2 0.78857(17) 0.4481(3) 0.0854(2) 0.0161(6) Uani d . 1 1 . .
    N N3 0.73588(18) 0.3657(3) 0.4133(2) 0.0198(7) Uani d . 1 1 . .
    N N4 0.66123(19) 0.3412(4) 0.3203(3) 0.0205(7) Uani d . 1 1 . .
    C C1 0.9500(2) 0.2805(4) 0.3390(3) 0.0252(9) Uani d . 1 1 . .
    H H1A 0.9760 0.2174 0.3240 0.038 Uiso calc R 1 1 . .
    H H1B 0.9430 0.2250 0.3815 0.038 Uiso calc R 1 1 . .
    H H1C 0.9811 0.3691 0.3772 0.038 Uiso calc R 1 1 . .
    C C2 0.8718(2) 0.3275(4) 0.2366(3) 0.0169(7) Uani d . 1 1 . .
    C C3 0.7966(2) 0.2779(4) 0.1888(3) 0.0151(7) Uani d . 1 1 . .
    C C4 0.7459(2) 0.3561(4) 0.0927(3) 0.0155(7) Uani d . 1 1 . .
    C C5 0.6585(2) 0.3489(4) 0.0064(3) 0.0240(9) Uani d . 1 1 . .
    H H5A 0.6349 0.4060 0.0277 0.036 Uiso calc R 1 1 . .
    H H5B 0.6417 0.2451 -0.0055 0.036 Uiso calc R 1 1 . .
    H H5C 0.6429 0.3909 -0.0581 0.036 Uiso calc R 1 1 . .
    C C6 0.8690(2) 0.3080(5) 0.4851(3) 0.0251(9) Uani d . 1 1 . .
    H H6A 0.8830 0.3557 0.5472 0.038 Uiso calc R 1 1 . .
    H H6B 0.8896 0.3660 0.4600 0.038 Uiso calc R 1 1 . .
    H H6C 0.8902 0.2072 0.5027 0.038 Uiso calc R 1 1 . .
    C C7 0.7813(2) 0.3004(4) 0.3993(3) 0.0173(7) Uani d . 1 1 . .
    C C8 0.7356(2) 0.2344(4) 0.2981(3) 0.0160(7) Uani d . 1 1 . .
    C C9 0.6587(2) 0.2626(4) 0.2498(3) 0.0182(8) Uani d . 1 1 . .
    C C10 0.5831(2) 0.2243(4) 0.1410(3) 0.0263(9) Uani d . 1 1 . .
    H H10A 0.5455 0.1925 0.1463 0.039 Uiso calc R 1 1 . .
    H H10B 0.5916 0.1439 0.1111 0.039 Uiso calc R 1 1 . .
    H H10C 0.5638 0.3122 0.0961 0.039 Uiso calc R 1 1 . .
    H H1N4 0.629(3) 0.372(5) 0.319(4) 0.032(14) Uiso d . 1 1 . .
    H H1N2 0.769(2) 0.513(5) 0.021(4) 0.037(12) Uiso d . 1 1 . .
loop_
    _atom_site_aniso_label
    _atom_site_aniso_U_11
    _atom_site_aniso_U_22
    _atom_site_aniso_U_33
    _atom_site_aniso_U_12
    _atom_site_aniso_U_13
    _atom_site_aniso_U_23
    Se1 0.0250(2) 0.01211(19) 0.0227(2) 0.00254(15) 0.01847(18) 0.00275(15)
    Cl1 0.0164(6) 0.0200(6) 0.0282(7) 0.000 0.0143(6) 0.000
    O1 0.029(2) 0.0157(18) 0.024(2) 0.000 0.0128(19) 0.000
    N1 0.0165(15) 0.0195(15) 0.0183(16) 0.0001(12) 0.0115(14) 0.0006(13)
    N2 0.0172(15) 0.0167(15) 0.0171(16) -0.0006(12) 0.0125(14) 0.0005(13)
    N3 0.0199(15) 0.0247(17) 0.0175(16) 0.0062(13) 0.0135(14) 0.0053(13)
    N4 0.0179(16) 0.0260(18) 0.0220(18) 0.0056(13) 0.0151(16) 0.0079(14)
    C1 0.0207(19) 0.031(2) 0.022(2) 0.0051(16) 0.0131(18) 0.0058(17)
    C2 0.0171(18) 0.0192(17) 0.0178(19) 0.0003(14) 0.0129(16) -0.0024(15)
    C3 0.0181(18) 0.0131(16) 0.0177(19) 0.0009(14) 0.0134(16) 0.0007(14)
    C4 0.0212(18) 0.0115(17) 0.0172(18) 0.0001(14) 0.0142(17) -0.0010(13)
    C5 0.023(2) 0.023(2) 0.022(2) -0.0016(16) 0.0137(18) 0.0037(16)
    C6 0.023(2) 0.033(2) 0.018(2) 0.0052(17) 0.0126(18) 0.0010(17)
    C7 0.0185(18) 0.0176(18) 0.0202(19) 0.0046(14) 0.0147(16) 0.0070(15)
    C8 0.0215(18) 0.0144(17) 0.0195(18) 0.0054(14) 0.0167(17) 0.0076(14)
    C9 0.0216(18) 0.0177(18) 0.023(2) 0.0004(14) 0.0178(18) 0.0035(15)
    C10 0.021(2) 0.031(2) 0.028(2) -0.0020(17) 0.0162(19) 0.0033(18)
_geom_special_details
;
 All s.u.'s (except the s.u. in the dihedral angle between two l.s. planes)
 are estimated using the full covariance matrix. The cell s.u.'s are taken
 into account individually in the estimation of s.u.'s in distances, angles
 and torsion angles; correlations between s.u.'s in cell parameters are only
 used when they are defined by crystal symmetry. An approximate (isotropic)
 treatment of cell s.u.'s is used for estimating s.u.'s involving l.s. planes.
;
loop_
    _geom_bond_atom_site_label_1
    _geom_bond_atom_site_label_2
    _geom_bond_site_symmetry_2
    _geom_bond_distance
    _geom_bond_publ_flag
    Se1 C8 . 1.904(4) ?
    Se1 C3 . 1.908(3) ?
    O1 H1O . 0.7393 ?
    N1 C2 . 1.336(5) ?
    N1 N2 . 1.356(4) ?
    N1 H1N1 . 0.7666 ?
    N2 C4 . 1.333(4) ?
    N2 H1N2 . 1.03(5) ?
    N3 C7 . 1.333(4) ?
    N3 N4 . 1.363(4) ?
    N4 C9 . 1.338(5) ?
    N4 H1N4 . 0.77(4) ?
    C1 C2 . 1.498(5) ?
    C1 H1A . 0.9600 ?
    C1 H1B . 0.9600 ?
    C1 H1C . 0.9600 ?
    C2 C3 . 1.398(5) ?
    C3 C4 . 1.393(5) ?
    C4 C5 . 1.500(5) ?
    C5 H5A . 0.9600 ?
    C5 H5B . 0.9600 ?
    C5 H5C . 0.9600 ?
    C6 C7 . 1.504(5) ?
    C6 H6A . 0.9600 ?
    C6 H6B . 0.9600 ?
    C6 H6C . 0.9600 ?
    C7 C8 . 1.400(5) ?
    C8 C9 . 1.384(5) ?
    C9 C10 . 1.499(5) ?
    C10 H10A . 0.9600 ?
    C10 H10B . 0.9600 ?
    C10 H10C . 0.9600 ?
loop_
    _geom_angle_atom_site_label_1
    _geom_angle_atom_site_label_2
    _geom_angle_atom_site_label_3
    _geom_angle_site_symmetry_1
    _geom_angle_site_symmetry_3
    _geom_angle
    _geom_angle_publ_flag
    C8 Se1 C3 . . 102.13(15) ?
    C2 N1 N2 . . 108.6(3) ?
    C2 N1 H1N1 . . 130.1 ?
    N2 N1 H1N1 . . 121.3 ?
    C4 N2 N1 . . 109.4(3) ?
    C4 N2 H1N2 . . 127(2) ?
    N1 N2 H1N2 . . 124(2) ?
    C7 N3 N4 . . 105.0(3) ?
    C9 N4 N3 . . 112.4(3) ?
    C9 N4 H1N4 . . 132(4) ?
    N3 N4 H1N4 . . 115(4) ?
    C2 C1 H1A . . 109.5 ?
    C2 C1 H1B . . 109.5 ?
    H1A C1 H1B . . 109.5 ?
    C2 C1 H1C . . 109.5 ?
    H1A C1 H1C . . 109.5 ?
    H1B C1 H1C . . 109.5 ?
    N1 C2 C3 . . 108.2(3) ?
    N1 C2 C1 . . 121.4(3) ?
    C3 C2 C1 . . 130.4(3) ?
    C4 C3 C2 . . 105.8(3) ?
    C4 C3 Se1 . . 127.2(3) ?
    C2 C3 Se1 . . 126.8(3) ?
    N2 C4 C3 . . 108.0(3) ?
    N2 C4 C5 . . 121.5(3) ?
    C3 C4 C5 . . 130.5(3) ?
    C4 C5 H5A . . 109.5 ?
    C4 C5 H5B . . 109.5 ?
    H5A C5 H5B . . 109.5 ?
    C4 C5 H5C . . 109.5 ?
    H5A C5 H5C . . 109.5 ?
    H5B C5 H5C . . 109.5 ?
    C7 C6 H6A . . 109.5 ?
    C7 C6 H6B . . 109.5 ?
    H6A C6 H6B . . 109.5 ?
    C7 C6 H6C . . 109.5 ?
    H6A C6 H6C . . 109.5 ?
    H6B C6 H6C . . 109.5 ?
    N3 C7 C8 . . 110.5(3) ?
    N3 C7 C6 . . 120.6(3) ?
    C8 C7 C6 . . 128.9(3) ?
    C9 C8 C7 . . 105.7(3) ?
    C9 C8 Se1 . . 126.3(3) ?
    C7 C8 Se1 . . 127.9(3) ?
    N4 C9 C8 . . 106.3(3) ?
    N4 C9 C10 . . 122.1(3) ?
    C8 C9 C10 . . 131.5(3) ?
    C9 C10 H10A . . 109.5 ?
    C9 C10 H10B . . 109.5 ?
    H10A C10 H10B . . 109.5 ?
    C9 C10 H10C . . 109.5 ?
    H10A C10 H10C . . 109.5 ?
    H10B C10 H10C . . 109.5 ?
loop_
    _geom_torsion_atom_site_label_1
    _geom_torsion_atom_site_label_2
    _geom_torsion_atom_site_label_3
    _geom_torsion_atom_site_label_4
    _geom_torsion_site_symmetry_1
    _geom_torsion_site_symmetry_2
    _geom_torsion_site_symmetry_3
    _geom_torsion_site_symmetry_4
    _geom_torsion
    _geom_torsion_publ_flag
    C2 N1 N2 C4 . . . . -0.7(4) ?
    C7 N3 N4 C9 . . . . 0.4(4) ?
    N2 N1 C2 C3 . . . . 0.0(4) ?
    N2 N1 C2 C1 . . . . 178.8(3) ?
    N1 C2 C3 C4 . . . . 0.7(4) ?
    C1 C2 C3 C4 . . . . -178.0(4) ?
    N1 C2 C3 Se1 . . . . 175.3(3) ?
    C1 C2 C3 Se1 . . . . -3.3(6) ?
    C8 Se1 C3 C4 . . . . -82.7(3) ?
    C8 Se1 C3 C2 . . . . 103.8(3) ?
    N1 N2 C4 C3 . . . . 1.1(4) ?
    N1 N2 C4 C5 . . . . -178.9(3) ?
    C2 C3 C4 N2 . . . . -1.1(4) ?
    Se1 C3 C4 N2 . . . . -175.7(2) ?
    C2 C3 C4 C5 . . . . 178.9(4) ?
    Se1 C3 C4 C5 . . . . 4.3(6) ?
    N4 N3 C7 C8 . . . . -0.2(4) ?
    N4 N3 C7 C6 . . . . 178.2(3) ?
    N3 C7 C8 C9 . . . . -0.1(4) ?
    C6 C7 C8 C9 . . . . -178.3(4) ?
    N3 C7 C8 Se1 . . . . -177.7(2) ?
    C6 C7 C8 Se1 . . . . 4.1(6) ?
    C3 Se1 C8 C9 . . . . 99.9(3) ?
    C3 Se1 C8 C7 . . . . -83.0(3) ?
    N3 N4 C9 C8 . . . . -0.5(4) ?
    N3 N4 C9 C10 . . . . -178.8(3) ?
    C7 C8 C9 N4 . . . . 0.3(4) ?
    Se1 C8 C9 N4 . . . . 178.0(3) ?
    C7 C8 C9 C10 . . . . 178.5(4) ?
    Se1 C8 C9 C10 . . . . -3.9(6) ?
loop_
    _geom_hbond_atom_site_label_D
    _geom_hbond_atom_site_label_H
    _geom_hbond_atom_site_label_A
    _geom_hbond_site_symmetry_A
    _geom_hbond_distance_DH
    _geom_hbond_distance_HA
    _geom_hbond_distance_DA
    _geom_hbond_angle_DHA
    N1 H1N1 O1 . 0.77 2.01 2.747(3) 160.7
    N4 H1N4 Cl1 . 0.77(4) 2.42(5) 3.146(3) 160(5)
    O1 H1O Cl1 3 0.74 2.43 3.166(4) 180.0
    N2 H1N2 N3 6_565 1.03(5) 1.78(5) 2.804(4) 177(4)
data_global
_journal_date_recd_electronic     2012-04-11
_journal_date_accepted     2012-06-05
_journal_name_full     'Acta Crystallographica, Section E'
_journal_year     2012
_journal_volume     68
_journal_issue      7
_journal_page_first     o2068
_journal_page_last     o2068
_journal_paper_category     QO
_journal_paper_doi     10.1107/S1600536812025640
_journal_coeditor_code     RK2354
_publ_contact_author_name
;
Vadim A. Pavlenko
;
_publ_contact_author_address
;
National Taras Shevchenko University, Department of Chemistry, Volodymyrska str.
 64, 01033 Kyiv, Ukraine
;
_publ_contact_author_email     pavlenko_vadim@univ.kiev.ua
_publ_contact_author_fax     ?
_publ_contact_author_phone     ?
_publ_section_title
;\
Bis{4-[(3,5-dimethyl-1<i>H</i>-pyrazol-4-yl)selanyl]-3,5-dimethyl-1<i>H</i>-\
pyrazol-2-ium} chloride monohydrate
;
loop_
    _publ_author_name
    _publ_author_footnote
    _publ_author_address
    'Seredyuk, Maksym' .
;
National Taras Shevchenko University, Department of Chemistry,
Volodymyrska str. 64, 01033 Kyiv, Ukraine
;
    'Pavlenko, Vadim A.' .
;
National Taras Shevchenko University, Department of Chemistry,
Volodymyrska str. 64, 01033 Kyiv, Ukraine
;
    'Znovjyak, Kateryna O.' .
;
National Taras Shevchenko University, Department of Chemistry,
Volodymyrska str. 64, 01033 Kyiv, Ukraine
;
    'Gumienna-Kontecka, Elzbieta' .
;
Faculty of Chemistry, University of Wroclaw, 14, F. Joliot-Curie Str., 50383,
Wroclaw, Poland
;
    'Penkova, Larysa' .
;
National Taras Shevchenko University, Department of Chemistry,
Volodymyrska str. 64, 01033 Kyiv, Ukraine
;
