# Supplementary material for: Bis{4-[(3,5-dimethyl-1H-pyrazol-4-yl)selan­yl]-3,5-dimethyl-1H-pyrazol-2-ium} chloride monohydrate
Source: Acta Crystallogr Sect E Struct Rep Online. 2012 Jun 13;68(Pt 7):o2068. doi: 10.1107/S1600536812025640 (PMC3393332; doi:10.1107/S1600536812025640)
Supplement: Supplementary file 2 [file e-68-o2068-Isup2.hkl]

# 
# h,k,l, Fc-squared, Fo-squared, sigma(Fo-squared) and status flag 
# 
data_I
_shelx_title ' 1' 
_shelx_refln_list_code          4 
_shelx_F_calc_maximum      473.83 
_exptl_crystal_F_000      1200.00 
_reflns_d_resolution_high  0.7458 
 
loop_ 
 _symmetry_equiv_pos_as_xyz 
 'x, y, z' 
 '-x, y, -z+1/2' 
 'x+1/2, y+1/2, z' 
 '-x+1/2, y+1/2, -z+1/2' 
 '-x, -y, -z' 
 'x, -y, z-1/2' 
 '-x+1/2, -y+1/2, -z' 
 'x+1/2, -y+1/2, z-1/2' 
 
_cell_length_a    22.8052 
_cell_length_b     8.8154 
_cell_length_c    16.7462 
_cell_angle_alpha  90.000 
_cell_angle_beta  131.448 
_cell_angle_gamma  90.000 
 
_shelx_F_squared_multiplier     1.000 
 
loop_ 
 _refln_index_h 
 _refln_index_k 
 _refln_index_l 
 _refln_F_squared_calc 
 _refln_F_squared_meas 
 _refln_F_squared_sigma 
 _refln_observed_status 
   4   0   0    59638.00    51687.08   2858.40 o 
   6   0   0    11488.03     9798.03    645.81 o 
   8   0   0    56013.40    49658.85   2806.88 o 
  10   0   0     6372.78     6708.59    168.16 o 
  12   0   0      931.48      456.54    161.72 o 
  14   0   0     9637.87     9225.31    323.44 o 
  16   0   0      725.24      642.38    245.09 o 
  18   0   0     5854.84     5542.73    572.83 o 
  20   0   0      906.79      843.73    281.38 o 
  22   0   0     3755.27     3739.64    525.95 o 
   3   1   0       40.40      143.26     35.84 o 
   5   1   0    18176.03    15505.18    132.07 o 
   7   1   0     3857.78     3248.96     76.02 o 
   9   1   0     5445.73     4564.11    101.40 o 
  11   1   0     3260.33     2919.51    126.45 o 
  13   1   0    18977.14    17585.71    498.97 o 
  15   1   0     9945.64     9421.34    262.45 o 
  17   1   0     7147.28     6931.47    223.79 o 
  19   1   0      283.14      310.49    173.68 o 
  21   1   0     1431.56     1620.88    228.56 o 
   0   2   0    39127.75    45588.87    658.69 o 
   2   2   0     5999.59     7471.31     93.95 o 
   4   2   0     4479.44     4707.20     80.94 o 
   6   2   0     2632.04     2674.61     99.98 o 
   8   2   0     2494.94     2085.18     75.59 o 
  10   2   0     4699.31     4425.17    143.88 o 
  12   2   0      131.98      151.61    105.17 o 
  14   2   0      338.85      448.30    117.58 o 
  16   2   0      767.21      604.32    155.16 o 
  18   2   0      111.03      297.10    163.58 o 
  20   2   0       91.90      222.03    219.23 o 
  22   2   0      246.50      157.41    285.12 o 
   1   3   0      416.33      539.66     37.91 o 
   3   3   0    13569.58    14453.48    165.29 o 
   5   3   0    11722.11    12412.09    239.31 o 
   7   3   0     6951.38     6855.89    156.06 o 
   9   3   0     1868.82     1694.51     88.79 o 
  11   3   0     7777.89     7635.89    217.00 o 
  13   3   0    12027.28    11288.85    165.61 o 
  15   3   0    12088.47    12258.48    429.67 o 
  17   3   0     1448.05     1326.33    176.38 o 
  19   3   0      308.54      417.45    190.09 o 
  21   3   0       67.83       33.32    245.80 o 
   0   4   0    38863.29    38551.19   2451.23 o 
   2   4   0    41687.89    46090.50    871.05 o 
   4   4   0    23212.23    26186.27    153.90 o 
   6   4   0    10461.68    10871.28    190.76 o 
   8   4   0    18778.82    19299.91    133.74 o 
  10   4   0     4306.31     4066.67    114.79 o 
  12   4   0      999.54     1215.03    167.01 o 
  14   4   0       12.99      135.10    125.71 o 
  16   4   0      515.61      543.72    152.61 o 
  18   4   0     2010.98     2017.75    177.90 o 
  20   4   0     2428.72     2425.47    204.08 o 
   1   5   0     2790.79     3057.98     86.77 o 
   3   5   0     4617.17     5018.62    123.68 o 
   5   5   0     7584.12     8194.19    214.42 o 
   7   5   0    17126.38    18841.39    158.18 o 
   9   5   0    17233.05    17167.82    172.25 o 
  11   5   0    13769.34    13599.60    172.92 o 
  13   5   0     6914.67     6545.45    155.35 o 
  15   5   0     3055.19     2876.78    170.67 o 
  17   5   0     3280.13     3030.19    197.29 o 
  19   5   0     1539.52     1545.15    188.43 o 
   0   6   0     2527.85     2572.39    142.76 o 
   2   6   0      394.56      469.38     86.75 o 
   4   6   0     3738.40     3341.12    100.41 o 
   6   6   0        8.45      225.19    149.56 o 
   8   6   0      411.52      571.20    163.48 o 
  10   6   0      700.63      635.32    178.18 o 
  12   6   0      311.02      268.99    204.88 o 
  14   6   0      813.82      643.68    205.20 o 
  16   6   0      174.44      242.69    232.74 o 
  18   6   0       60.22      142.96    265.69 o 
   1   7   0     1528.82     1400.10    136.85 o 
   3   7   0     9424.98    10341.76    151.90 o 
   5   7   0     3992.13     3567.91    177.06 o 
   7   7   0     9992.07    10601.00    248.26 o 
   9   7   0     3981.56     4174.05    238.80 o 
  11   7   0    11530.53    11581.38    703.42 o 
  13   7   0     3800.55     3887.36    307.30 o 
  15   7   0     2868.36     3144.90    293.14 o 
  17   7   0      229.05      461.57    299.10 o 
   0   8   0     7918.98     7659.31    769.97 o 
   2   8   0    23737.87    23632.01    404.08 o 
   4   8   0    10676.24    10271.36    256.98 o 
   6   8   0    14728.29    15277.06    292.01 o 
   8   8   0      689.23      585.88    213.78 o 
  10   8   0     4673.52     4004.24    705.21 o 
  12   8   0      902.76      708.49    231.14 o 
  14   8   0      943.67      716.49    277.76 o 
  16   8   0     1958.46     2080.20    489.46 o 
   1   9   0      121.06      199.47    144.80 o 
   3   9   0     2857.93     2713.59    205.46 o 
   5   9   0      493.62      564.32    233.69 o 
   7   9   0     2708.43     2611.08    267.07 o 
   9   9   0     4123.32     3769.89    300.48 o 
  11   9   0     7338.69     7175.96    468.71 o 
  13   9   0     1083.94      940.89    338.65 o 
   0  10   0      516.07      820.78    384.27 o 
   2  10   0       32.56      334.92    230.77 o 
   4  10   0       25.26      182.16    241.36 o 
   6  10   0      885.47      651.36    245.20 o 
   8  10   0       41.42      159.35    246.17 o 
  10  10   0        7.59      278.78    266.52 o 
   1  11   0      206.97      400.51    328.45 o 
   3  11   0      282.41      759.23    439.37 o 
   5  11   0      554.79      299.11    282.66 o 
   7  11   0       60.39      168.88    296.97 o 
 -23   1   1       24.82      220.76    286.39 o 
 -21   1   1      325.72      420.00    172.34 o 
 -19   1   1     2740.03     2605.70    217.11 o 
 -17   1   1     1730.44     1777.99    168.27 o 
 -15   1   1      205.08      274.92    116.52 o 
 -13   1   1      518.60      595.16    113.01 o 
 -11   1   1    31671.57    29839.11    591.35 o 
  -9   1   1     9525.16     8749.40    118.73 o 
  -7   1   1    21146.93    18683.74    665.68 o 
  -5   1   1     2936.89     2663.04    162.78 o 
  -3   1   1     4739.88     4737.19    180.85 o 
   1   1   1        6.50       52.60     28.54 o 
   3   1   1     4978.22     5040.22    224.44 o 
   5   1   1     6598.28     6303.71     91.58 o 
   7   1   1    20623.37    17900.83    772.58 o 
   9   1   1    18136.12    16423.45    177.23 o 
  11   1   1    15238.79    14738.89    245.96 o 
  13   1   1      155.97      145.76    115.02 o 
  15   1   1     1202.34     1418.19    164.91 o 
  17   1   1      372.87      474.43    190.10 o 
  19   1   1      314.28      412.42    173.79 o 
  21   1   1       29.67       -2.86    201.08 o 
 -22   2   1     2214.30     2552.84    268.16 o 
 -20   2   1     4016.58     4348.10    323.96 o 
 -18   2   1     2087.44     1944.04    196.02 o 
 -16   2   1     5002.09     4608.74    178.48 o 
 -14   2   1       37.48      160.12    115.44 o 
 -12   2   1        0.66      182.76     93.63 o 
 -10   2   1      202.23      294.48     86.10 o 
  -8   2   1     4187.24     3740.70     91.88 o 
  -6   2   1    43224.00    44164.43   1333.13 o 
  -4   2   1    43168.28    40412.27    441.52 o 
  -2   2   1    17342.28    18471.77    587.24 o 
   0   2   1     1445.06     1672.84     66.40 o 
   2   2   1    29768.23    28056.96   1394.13 o 
   4   2   1    36512.39    34918.13    727.30 o 
   6   2   1    21993.36    20179.04    158.29 o 
   8   2   1      414.01      259.18     84.33 o 
  10   2   1      834.21      748.02    116.38 o 
  12   2   1      302.33      254.95    101.38 o 
  14   2   1        5.20      223.37    132.79 o 
  16   2   1     2044.41     1869.80    230.48 o 
  18   2   1     1216.18     1202.43    234.40 o 
  20   2   1     3187.35     3344.98    251.65 o 
 -21   3   1        6.00       91.75    223.39 o 
 -19   3   1     4758.06     4910.75    333.82 o 
 -17   3   1      292.21      508.45    165.81 o 
 -15   3   1    11568.34    11202.65    194.29 o 
 -13   3   1     3662.03     3342.83    127.06 o 
 -11   3   1    19559.77    18167.72    196.73 o 
  -9   3   1     9900.92     9752.88    180.65 o 
  -7   3   1    16937.18    17190.51    277.63 o 
  -5   3   1       71.48      133.45     45.13 o 
  -3   3   1    37315.37    41696.08    487.56 o 
  -1   3   1     1826.33     1907.74     47.12 o 
   1   3   1     8291.13     9232.49    273.93 o 
   3   3   1    20121.70    20806.48    519.60 o 
   5   3   1       37.14       65.07     63.73 o 
   7   3   1    12003.46    10622.52    150.54 o 
   9   3   1     1329.16     1188.90    107.44 o 
  11   3   1    18826.98    18026.61    185.36 o 
  13   3   1    10913.47    10593.64    191.89 o 
  15   3   1     9628.68     9695.51    227.73 o 
  17   3   1      729.18      825.58    162.36 o 
  19   3   1     4481.08     4664.92    342.30 o 
  21   3   1       21.68      133.10    327.74 o 
 -22   4   1       93.19      583.20    445.81 o 
 -20   4   1      261.33      202.07    165.66 o 
 -18   4   1       43.89      215.85    166.12 o 
 -16   4   1      666.87      580.72    131.51 o 
 -14   4   1      133.21      217.17    139.23 o 
 -12   4   1       24.97      203.09    101.09 o 
 -10   4   1     6654.75     6796.23    199.75 o 
  -8   4   1      224.39      335.70     61.49 o 
  -6   4   1      505.96      559.46     63.00 o 
  -4   4   1      676.07      898.63     66.52 o 
  -2   4   1    11703.00    11786.15    111.98 o 
   0   4   1      772.49     1229.51     60.02 o 
   2   4   1      325.14      218.34     52.83 o 
   4   4   1     1447.37     1645.73     94.40 o 
   6   4   1       76.14       95.89     63.53 o 
   8   4   1      533.00      615.18    106.14 o 
  10   4   1       41.21      131.65    130.29 o 
  12   4   1     1322.19     1203.72    127.10 o 
  14   4   1     1335.66     1209.81    127.82 o 
  16   4   1       94.75      268.43    148.95 o 
  18   4   1        7.23      353.99    213.14 o 
  20   4   1       13.40      142.10    287.72 o 
 -21   5   1     1279.79     1098.06    178.70 o 
 -19   5   1      559.28      602.51    178.83 o 
 -17   5   1     3867.16     3415.97    215.97 o 
 -15   5   1     3033.89     3057.62    145.64 o 
 -13   5   1    15136.54    14485.94    239.62 o 
 -11   5   1     4310.26     4138.77    119.42 o 
  -9   5   1    17684.47    18106.88    202.75 o 
  -7   5   1      684.48      858.99    107.88 o 
  -5   5   1     7424.15     7350.22    243.55 o 
  -3   5   1      266.33      370.42     54.54 o 
  -1   5   1      426.07      683.24     74.16 o 
   1   5   1     3757.16     4287.62    157.95 o 
   3   5   1      407.66      554.95     74.86 o 
   5   5   1     3612.66     3631.86    119.89 o 
   7   5   1      867.59      772.64     82.75 o 
   9   5   1     7188.72     7132.54    128.02 o 
  11   5   1       71.89       77.97    121.91 o 
  13   5   1     4739.52     4777.88    231.77 o 
  15   5   1      359.31      578.10    179.21 o 
  17   5   1     3313.51     3118.23    238.01 o 
  19   5   1      211.53      321.81    254.90 o 
 -18   6   1     2586.04     2552.35    280.30 o 
 -16   6   1      255.76      422.48    231.87 o 
 -14   6   1     3635.41     3521.09    226.18 o 
 -12   6   1      285.47      432.12    196.81 o 
 -10   6   1      185.91      192.52    155.01 o 
  -8   6   1     3387.66     3192.65    184.25 o 
  -6   6   1     3184.34     3252.58    198.09 o 
  -4   6   1    15692.22    15955.35    159.07 o 
  -2   6   1    14782.63    15799.20    163.39 o 
   0   6   1    37891.16    39622.23    286.82 o 
   2   6   1    20300.64    19195.97    980.70 o 
   4   6   1    19532.33    21883.13    514.16 o 
   6   6   1     3736.29     3864.91    208.80 o 
   8   6   1     4978.55     4995.43    238.59 o 
  10   6   1       23.14      151.64    152.88 o 
  12   6   1      772.48      951.96    176.02 o 
  14   6   1     1911.68     1890.23    198.33 o 
  16   6   1     1363.69     1346.02    216.93 o 
  18   6   1     3864.77     4030.89    533.11 o 
 -17   7   1     2358.21     2009.08    290.13 o 
 -15   7   1     2483.97     2403.00    271.43 o 
 -13   7   1     4187.06     3821.00    274.60 o 
 -11   7   1     3154.60     2973.86    211.18 o 
  -9   7   1     5616.56     5421.07    266.91 o 
  -7   7   1     5720.33     5299.73    205.80 o 
  -5   7   1     3964.20     3900.80    192.37 o 
  -3   7   1       52.89      110.48     95.79 o 
  -1   7   1      188.66      174.47     96.10 o 
   1   7   1       10.02      106.13     96.14 o 
   3   7   1      338.13      317.49    123.02 o 
   5   7   1     5677.74     5400.37    306.99 o 
   7   7   1     3488.03     3266.72    225.77 o 
   9   7   1     3761.23     3933.42    682.31 o 
  11   7   1     2941.54     2913.14    264.77 o 
  13   7   1     4353.97     4548.06    270.27 o 
  15   7   1     2525.76     2373.18    330.81 o 
  17   7   1     1471.60     1142.79    427.20 o 
 -16   8   1       32.44      145.82    274.22 o 
 -14   8   1       58.12      263.32    243.55 o 
 -12   8   1      479.77      447.86    223.83 o 
 -10   8   1        4.81      173.11    239.36 o 
  -8   8   1      935.86      794.98    199.44 o 
  -6   8   1      152.79      201.85    170.48 o 
  -4   8   1      422.95      347.17    178.53 o 
  -2   8   1      787.77      650.06    140.86 o 
   0   8   1     1617.51     1516.28    131.03 o 
   2   8   1      509.09      460.33    134.16 o 
   4   8   1      786.95      734.92    199.18 o 
   6   8   1     1438.74     1516.72    186.78 o 
   8   8   1     1894.99     1813.91    398.22 o 
  10   8   1      774.85      747.56    202.81 o 
  12   8   1     1450.69     1014.01    230.24 o 
  14   8   1       15.52      113.26    342.94 o 
 -13   9   1      820.09      890.54    371.39 o 
 -11   9   1      302.04      291.16    217.74 o 
  -9   9   1     3372.02     3285.04    253.72 o 
  -7   9   1     1499.18     1507.94    239.28 o 
  -5   9   1     1849.47     1637.20    235.03 o 
  -3   9   1       73.09      177.29    210.16 o 
  -1   9   1      548.45      444.43    151.24 o 
   1   9   1      110.08      135.95    171.48 o 
   3   9   1      367.34      301.23    151.80 o 
   5   9   1     1578.73     1698.45    261.22 o 
   7   9   1      990.49      906.02    241.05 o 
   9   9   1     2011.15     2356.44    309.31 o 
  11   9   1      214.02      353.04    251.20 o 
 -10  10   1      130.80      413.98    265.81 o 
  -8  10   1     5084.80     4793.95    349.21 o 
  -6  10   1     3323.39     2979.60    264.62 o 
  -4  10   1     4169.43     3502.55    227.79 o 
  -2  10   1     6193.76     6238.76    304.86 o 
   0  10   1    10864.84    10918.73    519.51 o 
   2  10   1     6098.47     5773.18    303.00 o 
   4  10   1     4252.53     4442.19    307.88 o 
   6  10   1     3154.59     2877.40    432.21 o 
   8  10   1     3315.02     3127.77    291.01 o 
  -7  11   1     1591.15     1649.42    490.89 o 
  -5  11   1     5344.46     4998.63    571.04 o 
  -3  11   1      189.98        9.82    273.86 o 
  -1  11   1      211.23      184.50    254.18 o 
   1  11   1     1476.44     1088.03    234.94 o 
   3  11   1      147.38      393.57    332.03 o 
   5  11   1     3853.09     3101.34    412.89 o 
 -24   0   2     1577.82     1240.11    338.47 o 
 -22   0   2     7818.94     8643.54    315.48 o 
 -20   0   2     1627.44     1674.16    256.85 o 
 -18   0   2    10697.33    10317.61    474.43 o 
 -16   0   2      493.62      395.72    248.31 o 
 -14   0   2     7780.17     7063.65    163.51 o 
 -12   0   2      228.37      283.76     97.81 o 
 -10   0   2     4277.09     4023.95    107.34 o 
  -8   0   2    15099.91    13954.69    202.15 o 
  -6   0   2     3273.01     2838.72     83.01 o 
   0   0   2   153247.22   142551.91  22857.55 o 
   2   0   2    25391.81    20209.04   2624.76 o 
   4   0   2   140506.17   123289.27   6420.22 o 
   6   0   2     1245.89      869.77    105.91 o 
   8   0   2    18814.65    15875.82   1161.75 o 
  10   0   2     3554.72     3588.66    261.90 o 
  12   0   2     4270.88     3927.03    255.11 o 
  14   0   2     1257.47     1166.80    249.74 o 
  16   0   2       14.37      127.38    203.59 o 
  18   0   2     2689.12     2619.89    287.90 o 
 -23   1   2      259.92      309.96    182.17 o 
 -21   1   2      297.58      504.29    261.48 o 
 -19   1   2       41.25      168.29    178.64 o 
 -17   1   2     2448.61     2218.32    135.04 o 
 -15   1   2     4288.28     4199.28    128.24 o 
 -13   1   2    21121.72    19753.14    213.56 o 
 -11   1   2    11839.16    10468.46    564.46 o 
  -9   1   2    23618.51    22467.45    250.36 o 
  -7   1   2    14637.64    13662.71    765.67 o 
  -5   1   2    36543.60    32960.95    381.59 o 
  -3   1   2      590.88      676.07     40.07 o 
  -1   1   2      252.53      276.71     32.84 o 
   1   1   2     1188.54     1216.19     88.41 o 
   3   1   2      103.35      201.88     35.48 o 
   5   1   2     9454.40     7031.16    112.20 o 
   7   1   2     9306.05     8253.48    427.09 o 
   9   1   2    12350.42    11165.20    397.44 o 
  11   1   2     1437.36     1098.55    165.89 o 
  13   1   2     4625.07     4239.67    170.40 o 
  15   1   2     2218.02     2345.35    200.63 o 
  17   1   2     4405.50     4566.73    269.94 o 
  19   1   2      279.45      408.18    237.15 o 
 -22   2   2      186.51      319.41    268.15 o 
 -20   2   2        4.99      143.44    199.26 o 
 -18   2   2        3.27      238.93    129.77 o 
 -16   2   2     2267.95     2103.02    129.84 o 
 -14   2   2      185.80      173.60     97.35 o 
 -12   2   2        2.20      201.22     97.23 o 
 -10   2   2     2737.24     2897.77    163.71 o 
  -8   2   2     2842.13     2575.48     64.59 o 
  -6   2   2     5230.53     5331.12    256.97 o 
  -4   2   2     4762.86     4751.01    216.07 o 
  -2   2   2    31781.80    32577.22   1621.49 o 
   0   2   2      478.14      525.37     33.74 o 
   2   2   2      140.26      316.71     37.45 o 
   4   2   2      917.01      946.71     52.74 o 
   6   2   2       12.31      133.58     59.08 o 
   8   2   2     5553.54     5291.57    106.34 o 
  10   2   2      221.36      273.21    103.64 o 
  12   2   2     1193.51     1109.28    132.78 o 
  14   2   2      559.99      613.33    173.35 o 
  16   2   2      313.36      242.12    202.42 o 
  18   2   2      185.02      352.19    224.55 o 
 -23   3   2        2.21      303.09    289.68 o 
 -21   3   2      117.05      180.60    165.47 o 
 -19   3   2      386.62      401.84    144.28 o 
 -17   3   2       54.21      133.83    131.94 o 
 -15   3   2     2253.61     2142.75    127.53 o 
 -13   3   2     2958.27     2794.01    174.97 o 
 -11   3   2     9263.42     9296.94    151.02 o 
  -9   3   2     5901.97     5274.02    142.73 o 
  -7   3   2     6064.38     6200.51    226.20 o 
  -5   3   2     2883.64     2944.78    123.28 o 
  -3   3   2     4550.41     4212.36    159.32 o 
  -1   3   2     6522.54     6719.20    263.43 o 
   1   3   2     8827.72     8455.56    390.11 o 
   3   3   2     2748.22     2489.73     93.65 o 
   5   3   2      613.41      618.44     61.38 o 
   7   3   2     4851.83     4597.32    116.55 o 
   9   3   2     3317.63     2967.56    124.81 o 
  11   3   2     5235.96     5042.97    146.46 o 
  13   3   2     4472.84     4154.88    183.83 o 
  15   3   2     5947.25     6361.16    198.10 o 
  17   3   2     2389.35     2033.99    257.91 o 
  19   3   2     1500.98     1912.56    298.48 o 
 -22   4   2     3863.83     4241.53    230.98 o 
 -20   4   2     6436.75     6423.13    265.62 o 
 -18   4   2     4374.62     4504.13    207.19 o 
 -16   4   2     2919.48     2865.75    187.60 o 
 -14   4   2     3826.33     3647.69    128.06 o 
 -12   4   2     2996.54     2790.03    146.23 o 
 -10   4   2       15.89      158.26     95.58 o 
  -8   4   2     7302.17     7414.65    191.90 o 
  -6   4   2     9225.15    10260.84    154.10 o 
  -4   4   2    24462.10    24859.98    304.57 o 
  -2   4   2     8771.56     8328.98    125.80 o 
   0   4   2    15250.29    16192.96    626.44 o 
   2   4   2    27868.16    25904.40   1095.45 o 
   4   4   2    14596.62    13201.99    490.22 o 
   6   4   2    11070.22    11260.21    187.79 o 
   8   4   2     6060.02     6165.77    355.51 o 
  10   4   2      348.04      211.34    126.97 o 
  12   4   2      230.48      460.41    157.49 o 
  14   4   2       25.14      135.36    173.44 o 
  16   4   2       53.42      271.24    166.49 o 
  18   4   2      776.96      795.46    275.94 o 
 -21   5   2     1090.76     1299.72    203.15 o 
 -19   5   2      771.02      758.07    165.88 o 
 -17   5   2     4365.77     4130.46    159.03 o 
 -15   5   2     5804.95     5823.43    238.90 o 
 -13   5   2     8766.71     8530.64    241.48 o 
 -11   5   2     7139.45     7290.00    237.97 o 
  -9   5   2    13014.74    13442.29    199.85 o 
  -7   5   2    18567.07    19470.70    177.46 o 
  -5   5   2     9157.31    10177.13    199.34 o 
  -3   5   2     5345.83     5781.84    106.49 o 
  -1   5   2      363.66      370.43     72.79 o 
   1   5   2      177.17      300.50     67.62 o 
   3   5   2      179.38      262.39     81.65 o 
   5   5   2     3534.06     3412.01    110.86 o 
   7   5   2     7649.46     8192.21    139.53 o 
   9   5   2     7272.96     7369.81    624.06 o 
  11   5   2     4684.83     4571.89    213.94 o 
  13   5   2     2334.68     2387.13    207.49 o 
  15   5   2     1877.52     1730.42    221.35 o 
  17   5   2     1654.25     1595.33    235.31 o 
 -20   6   2      117.30      270.03    292.60 o 
 -18   6   2      487.58      502.91    268.50 o 
 -16   6   2      369.53      565.91    213.12 o 
 -14   6   2      106.94      215.75    138.06 o 
 -12   6   2     1202.79     1218.52    154.87 o 
 -10   6   2      749.74      995.66    170.04 o 
  -8   6   2      832.59      971.58    184.84 o 
  -6   6   2      320.18      498.42    151.22 o 
  -4   6   2     1560.71     1542.75     91.89 o 
  -2   6   2      107.98      117.56     80.75 o 
   0   6   2     8488.26     8575.31    132.14 o 
   2   6   2      165.21      293.43     73.49 o 
   4   6   2     5031.32     5396.28    206.05 o 
   6   6   2       13.44      131.44    109.06 o 
   8   6   2     2969.43     2837.08    189.03 o 
  10   6   2      796.79      834.89    167.67 o 
  12   6   2     1517.02     1213.51    158.37 o 
  14   6   2      572.05      633.11    178.42 o 
  16   6   2        6.54      268.98    259.67 o 
 -19   7   2      708.80      971.05    417.90 o 
 -17   7   2      355.95      494.23    276.20 o 
 -15   7   2     1349.25     1339.31    221.80 o 
 -13   7   2      295.81      321.61    183.00 o 
 -11   7   2     3689.60     4181.31    263.87 o 
  -9   7   2     3732.19     4189.19    327.38 o 
  -7   7   2     7369.55     7583.50    354.21 o 
  -5   7   2      148.03      216.53    123.81 o 
  -3   7   2     3750.19     3697.07    137.99 o 
  -1   7   2      705.03      735.18    107.15 o 
   1   7   2      847.01      782.54    126.44 o 
   3   7   2      158.95      182.99    126.50 o 
   5   7   2     2128.32     2139.35    194.80 o 
   7   7   2     5923.75     6181.29    239.54 o 
   9   7   2     1370.27     1277.08    201.99 o 
  11   7   2     4786.56     4384.71    261.26 o 
  13   7   2      993.62     1051.38    290.60 o 
  15   7   2     2007.64     2168.79    317.21 o 
 -16   8   2     7231.22     7213.72    373.11 o 
 -14   8   2      617.91      595.09    234.99 o 
 -12   8   2     1177.12     1413.40    265.35 o 
 -10   8   2      811.78      818.09    227.64 o 
  -8   8   2       35.32      196.88    212.72 o 
  -6   8   2     6852.06     6915.02    231.99 o 
  -4   8   2     5275.80     5226.29    333.02 o 
  -2   8   2    24764.91    27029.15    618.26 o 
   0   8   2     9602.78     9813.94    303.25 o 
   2   8   2    19398.16    18502.89    299.34 o 
   4   8   2     7146.49     7160.81    234.57 o 
   6   8   2    13325.44    13418.21    749.57 o 
   8   8   2     1158.66      905.83    233.22 o 
  10   8   2     2750.10     2649.85    275.98 o 
  12   8   2       16.69      177.58    273.22 o 
  14   8   2      269.94      342.76    347.77 o 
 -13   9   2     1689.94     1360.88    310.69 o 
 -11   9   2     7562.20     7720.18    285.15 o 
  -9   9   2     2877.48     2791.49    266.68 o 
  -7   9   2     4257.63     4136.01    239.83 o 
  -5   9   2     1654.48     1305.80    231.42 o 
  -3   9   2     3174.75     3502.76    236.76 o 
  -1   9   2      498.60      362.45    179.97 o 
   1   9   2      693.06      695.47    168.02 o 
   3   9   2     2316.91     2139.89    213.87 o 
   5   9   2       84.11      120.24    219.25 o 
   7   9   2      639.26      703.43    251.09 o 
   9   9   2      892.34      835.45    240.09 o 
  11   9   2     4462.91     4166.79    354.76 o 
 -12  10   2       36.03      362.80    399.30 o 
 -10  10   2      597.36      681.87    282.58 o 
  -8  10   2        9.69      201.61    250.45 o 
  -6  10   2     1844.88     1958.50    288.53 o 
  -4  10   2     1037.97      864.19    221.40 o 
  -2  10   2     2177.26     1830.67    240.38 o 
   0  10   2       28.46      361.16    244.48 o 
   2  10   2      300.11      537.40    298.40 o 
   4  10   2       40.81      159.74    219.92 o 
   6  10   2      326.63      466.92    257.30 o 
   8  10   2      107.24       60.14    223.94 o 
  -7  11   2      133.45      364.23    357.79 o 
  -5  11   2      705.08      693.01    239.31 o 
  -3  11   2      123.73      253.47    249.82 o 
  -1  11   2       12.22      118.19    251.38 o 
   1  11   2      506.66      286.04    247.16 o 
   3  11   2      630.49      333.46    379.26 o 
   5  11   2      618.64      453.68    326.31 o 
 -23   1   3      282.56      242.08    195.29 o 
 -21   1   3        2.70      176.34    236.16 o 
 -19   1   3     8594.00     8204.31    263.58 o 
 -17   1   3    10702.15    10138.16    275.98 o 
 -15   1   3     5218.58     4886.38    137.13 o 
 -13   1   3     1203.85     1086.29     88.30 o 
 -11   1   3     4229.29     3633.27    154.57 o 
  -9   1   3     5974.89     5624.56    222.62 o 
  -7   1   3    66692.17    61034.81   1949.71 o 
  -5   1   3      125.45      139.65     32.63 o 
  -3   1   3     2059.19     2441.03    143.15 o 
  -1   1   3       50.27      109.34     35.78 o 
   1   1   3      947.62     1124.39     75.09 o 
   3   1   3     4075.48     3395.14    183.44 o 
   5   1   3       38.63       65.91     52.40 o 
   7   1   3     2476.44     2576.49    163.87 o 
   9   1   3     9286.13     9073.13    300.55 o 
  11   1   3    14274.46    13316.19    874.22 o 
  13   1   3     3492.64     3386.10    207.30 o 
  15   1   3     3170.65     2746.89    197.61 o 
  17   1   3       34.55      201.84    243.63 o 
 -24   2   3     3648.37     3881.43    289.14 o 
 -22   2   3     3966.07     3951.86    292.54 o 
 -20   2   3     6809.30     6716.37    312.51 o 
 -18   2   3     5460.84     5038.28    167.17 o 
 -16   2   3    11307.40    10789.22    203.16 o 
 -14   2   3      912.50      835.86     91.11 o 
 -12   2   3        8.11      130.95     81.12 o 
 -10   2   3     2590.32     2678.12    128.41 o 
  -8   2   3      673.91      731.31     48.02 o 
  -6   2   3    16652.89    16775.63    829.38 o 
  -4   2   3   136877.02   159860.45   1613.65 o 
  -2   2   3   224515.73   230521.88  16982.67 o 
   0   2   3    74414.04    75428.31   4732.17 o 
   2   2   3    32924.20    30827.46   1787.31 o 
   4   2   3    44301.92    41356.76   2169.98 o 
   6   2   3    60306.66    56763.82   1162.05 o 
   8   2   3    17910.44    16824.58    529.75 o 
  10   2   3     5794.82     5720.03    164.29 o 
  12   2   3       82.70      204.16    148.84 o 
  14   2   3       65.53      140.21    185.49 o 
  16   2   3      330.85      299.36    248.53 o 
  18   2   3      392.36      386.85    258.67 o 
 -23   3   3      158.49      333.98    264.14 o 
 -21   3   3        3.20       45.63    176.99 o 
 -19   3   3     4070.53     3592.20    185.21 o 
 -17   3   3     2618.13     2527.76    140.28 o 
 -15   3   3    28440.77    29018.05    501.03 o 
 -13   3   3     6751.89     6721.30    300.25 o 
 -11   3   3    41208.41    41694.07    738.84 o 
  -9   3   3    15894.48    17297.36    370.62 o 
  -7   3   3    30495.84    29524.64   1460.98 o 
  -5   3   3     7333.62     7842.47    330.28 o 
  -3   3   3    32520.99    34335.45   1796.02 o 
  -1   3   3       22.35      117.25     37.24 o 
   1   3   3     5745.60     5541.70    235.99 o 
   3   3   3     7552.67     7113.24    302.94 o 
   5   3   3      199.17      248.97     56.20 o 
   7   3   3     6369.42     5731.82    166.19 o 
   9   3   3       56.35      151.31     91.72 o 
  11   3   3    13133.99    12776.95    224.85 o 
  13   3   3     5336.40     5342.06    173.86 o 
  15   3   3     7077.02     7592.48    323.04 o 
  17   3   3     1821.08     1974.29    307.82 o 
 -22   4   3      749.88      669.36    217.82 o 
 -20   4   3       30.78      175.58    141.82 o 
 -18   4   3      605.97      501.28    154.99 o 
 -16   4   3      210.29      221.78    126.34 o 
 -14   4   3      150.96      280.73    145.77 o 
 -12   4   3      686.24      790.27    124.01 o 
 -10   4   3     1015.88      930.78    104.45 o 
  -8   4   3      502.82      484.76     44.28 o 
  -6   4   3      221.86      268.33     44.59 o 
  -4   4   3     6120.86     6759.32    260.48 o 
  -2   4   3        6.49      100.70     45.08 o 
   0   4   3       81.75      148.26     55.94 o 
   2   4   3     3143.67     2945.85    150.25 o 
   4   4   3      239.60      250.86     55.85 o 
   6   4   3       21.92      192.44     83.77 o 
   8   4   3      725.03      751.11    113.06 o 
  10   4   3       45.61      122.01    122.10 o 
  12   4   3      723.37      503.38    147.38 o 
  14   4   3      382.55      334.91    149.19 o 
  16   4   3      380.61      374.18    215.00 o 
  18   4   3       89.58       95.17    410.03 o 
 -23   5   3      670.08     1024.72    457.26 o 
 -21   5   3      473.39      121.84    248.97 o 
 -19   5   3        7.00      237.76    238.65 o 
 -17   5   3     6549.89     6624.50    209.47 o 
 -15   5   3     6224.28     6353.93    145.94 o 
 -13   5   3    15059.96    15182.21    693.25 o 
 -11   5   3     6426.56     7502.89    215.55 o 
  -9   5   3    25695.96    27385.45    312.89 o 
  -7   5   3     9362.65     9585.86    432.93 o 
  -5   5   3    42553.92    44904.90   1432.54 o 
  -3   5   3     5784.76     6550.45    266.12 o 
  -1   5   3     2927.84     2994.51     86.17 o 
   1   5   3     6902.83     7548.65    401.04 o 
   3   5   3       28.58      124.70     75.85 o 
   5   5   3     2149.81     2347.52    153.90 o 
   7   5   3      257.61      361.99    127.74 o 
   9   5   3     9103.18     9148.10    683.75 o 
  11   5   3     4712.79     4915.10    185.67 o 
  13   5   3     7446.18     7574.30    232.36 o 
  15   5   3      162.69      284.78    268.94 o 
  17   5   3     2472.02     2474.49    445.09 o 
 -20   6   3     2564.54     2631.46    251.25 o 
 -18   6   3     3639.29     3550.70    227.86 o 
 -16   6   3      137.19      290.43    209.65 o 
 -14   6   3      315.69      468.84    189.39 o 
 -12   6   3     1882.64     1908.02    283.73 o 
 -10   6   3      226.22      256.16    152.33 o 
  -8   6   3     4681.40     5293.42    183.86 o 
  -6   6   3     7878.27     9548.80    214.87 o 
  -4   6   3    16959.85    17178.72    336.24 o 
  -2   6   3    11613.92    12313.73    179.17 o 
   0   6   3    29758.27    32201.03    847.42 o 
   2   6   3    17726.90    18788.50    655.49 o 
   4   6   3    19808.90    22330.71    451.56 o 
   6   6   3     6319.45     6167.92    221.56 o 
   8   6   3    12665.14    13193.12    361.01 o 
  10   6   3     3080.65     2871.30    182.13 o 
  12   6   3     2277.31     2492.62    184.09 o 
  14   6   3       34.02      147.94    257.56 o 
  16   6   3      268.33       79.43    389.99 o 
 -19   7   3      242.46      418.54    263.26 o 
 -17   7   3      695.89      668.89    246.53 o 
 -15   7   3     1411.65     1356.64    222.83 o 
 -13   7   3     8948.70     9166.72    657.98 o 
 -11   7   3     8152.13     8110.58    467.99 o 
  -9   7   3     9993.47    10093.03    261.04 o 
  -7   7   3     9778.55    10545.75   1115.24 o 
  -5   7   3    10261.71    10557.02    378.19 o 
  -3   7   3     3058.43     3038.15    154.83 o 
  -1   7   3     1212.77     1268.95    142.66 o 
   1   7   3       45.95      115.26    102.68 o 
   3   7   3       17.21       21.96    171.96 o 
   5   7   3     4316.03     3907.41    268.34 o 
   7   7   3     7223.59     7581.45    761.38 o 
   9   7   3     7932.51     6886.98    286.79 o 
  11   7   3     2226.74     2432.51    278.72 o 
  13   7   3     2589.12     2546.79    294.47 o 
 -16   8   3      795.07      864.07    268.18 o 
 -14   8   3      585.12      773.08    271.82 o 
 -12   8   3      629.74      695.88    237.31 o 
 -10   8   3        1.84       84.09    173.55 o 
  -8   8   3     1874.55     1806.98    234.72 o 
  -6   8   3        2.70       82.78    155.04 o 
  -4   8   3       12.54       93.33    132.01 o 
  -2   8   3      104.68       33.93    161.92 o 
   0   8   3      132.11      294.98    121.02 o 
   2   8   3      140.31      146.93    102.81 o 
   4   8   3      373.49      488.84    199.89 o 
   6   8   3      101.82      202.60    194.78 o 
   8   8   3       18.76      356.48    240.96 o 
  10   8   3       38.43       99.80    255.51 o 
  12   8   3      208.64      198.74    263.07 o 
 -15   9   3      827.00     1224.93    359.69 o 
 -13   9   3     3760.97     3828.58    302.26 o 
 -11   9   3     1534.20     1297.81    270.42 o 
  -9   9   3     3774.68     4141.66    372.10 o 
  -7   9   3     2845.45     2750.38    405.74 o 
  -5   9   3     7068.52     6946.36    204.76 o 
  -3   9   3      529.62      434.90    187.98 o 
  -1   9   3       79.93      123.76    182.80 o 
   1   9   3      748.42      906.37    235.47 o 
   3   9   3       52.11      224.60    206.92 o 
   5   9   3      603.53      569.79    251.83 o 
   7   9   3     1419.61      944.47    251.14 o 
   9   9   3     5188.02     4918.04    405.38 o 
  11   9   3     1653.74     2094.52    545.28 o 
 -12  10   3      542.65      364.85    269.82 o 
 -10  10   3        0.55      306.02    237.96 o 
  -8  10   3     5430.95     5484.04    289.04 o 
  -6  10   3     4730.67     4069.68    294.31 o 
  -4  10   3     6911.98     7266.74    301.80 o 
  -2  10   3     5436.17     5335.95    306.67 o 
   0  10   3    10536.43     9619.16    552.07 o 
   2  10   3     9632.69     9668.97    396.43 o 
   4  10   3     7791.31     7207.15   1095.20 o 
   6  10   3     3264.97     2847.00    514.86 o 
   8  10   3     3065.51     2640.43    288.16 o 
  -9  11   3     3987.38     3175.76    551.00 o 
  -7  11   3     1317.26      958.17    380.69 o 
  -5  11   3     4146.72     3728.33    279.32 o 
  -3  11   3      828.52      789.74    308.84 o 
  -1  11   3     2093.73     1955.60    324.68 o 
   1  11   3        1.29      295.54    407.17 o 
 -24   0   4     2347.47     2681.11    355.16 o 
 -22   0   4     6966.16     7070.03    352.78 o 
 -20   0   4     4515.35     4079.26    554.94 o 
 -18   0   4    19232.77    18536.16   1942.81 o 
 -16   0   4      726.24      495.18    198.93 o 
 -14   0   4    12455.63    12087.32    424.34 o 
 -12   0   4       91.23      183.28     61.39 o 
 -10   0   4     2367.13     2648.16    228.99 o 
  -8   0   4    54505.64    58258.37   4785.11 o 
  -6   0   4      885.67     1403.37    191.78 o 
  -4   0   4     1262.63     1059.78     90.88 o 
  -2   0   4      503.47      566.27     99.82 o 
   0   0   4    66173.59    62614.65  10125.52 o 
   2   0   4    42551.02    37487.80   5908.58 o 
   4   0   4    34865.39    28729.10   3467.36 o 
   6   0   4     1137.70     1250.09    105.86 o 
   8   0   4    21028.35    18072.76   2097.74 o 
  10   0   4     3328.49     3053.57    393.93 o 
  12   0   4     4379.82     4227.21    232.56 o 
  14   0   4      307.51      395.00    270.49 o 
  16   0   4       30.97     -113.06    383.55 o 
 -25   1   4        2.58       76.53    328.03 o 
 -23   1   4       17.50      150.20    164.15 o 
 -21   1   4     1470.47     1341.32    207.13 o 
 -19   1   4      111.31      245.91    140.76 o 
 -17   1   4      614.32      428.81    128.95 o 
 -15   1   4     2399.80     2146.23    134.68 o 
 -13   1   4    21360.78    20848.62    790.34 o 
 -11   1   4    12293.97    11452.55    539.93 o 
  -9   1   4    13610.28    12215.50    464.15 o 
  -7   1   4     7071.07     6996.00     83.72 o 
  -5   1   4    43182.45    42276.03   2845.52 o 
  -3   1   4    15790.02    17236.52   1397.94 o 
  -1   1   4    12175.87    11437.36   1099.37 o 
   1   1   4      240.60      227.22     49.15 o 
   3   1   4      224.96      271.55     52.33 o 
   5   1   4     3713.12     3417.67    112.99 o 
   7   1   4     4916.47     4508.69    149.72 o 
   9   1   4     8751.56     8959.20    277.29 o 
  11   1   4     1822.99     1557.06    189.66 o 
  13   1   4     4648.78     5076.31    326.31 o 
  15   1   4     1634.62     1812.91    264.44 o 
  17   1   4     2515.48     2925.00    335.61 o 
 -24   2   4      442.23      302.89    238.28 o 
 -22   2   4     1129.70     1787.47    304.46 o 
 -20   2   4        1.70      185.34    175.98 o 
 -18   2   4     1100.88     1061.98    123.61 o 
 -16   2   4      135.86      237.27    155.08 o 
 -14   2   4       29.29       88.57     66.96 o 
 -12   2   4     3605.38     3374.15     98.82 o 
 -10   2   4      621.09      615.20     51.45 o 
  -8   2   4     2116.91     2588.15    131.34 o 
  -6   2   4    12038.92    12845.28    774.38 o 
  -4   2   4    62256.18    72343.24    838.66 o 
  -2   2   4     5304.77     5675.17    298.50 o 
   0   2   4      476.38      560.51     52.12 o 
   2   2   4     6408.40     7068.98    456.64 o 
   4   2   4      400.26      266.84     57.64 o 
   6   2   4      135.64      284.57     90.86 o 
   8   2   4      836.18      754.53    135.20 o 
  10   2   4     2054.89     1876.00    135.04 o 
  12   2   4      609.32      581.43    185.30 o 
  14   2   4      259.07      229.30    237.29 o 
  16   2   4      209.11      228.27    242.21 o 
 -23   3   4      149.87      226.32    245.64 o 
 -21   3   4       62.09      156.33    150.68 o 
 -19   3   4       87.84       97.96    120.35 o 
 -17   3   4       93.99      193.60    143.35 o 
 -15   3   4    13412.21    12839.51    626.74 o 
 -13   3   4    17019.00    17244.82    618.58 o 
 -11   3   4    19703.17    18878.89    724.14 o 
  -9   3   4     5961.15     5806.80    385.15 o 
  -7   3   4    15737.32    14970.88   1006.21 o 
  -5   3   4     5122.52     4461.92    476.49 o 
  -3   3   4      262.72      301.65     43.51 o 
  -1   3   4      212.38      181.39     32.97 o 
   1   3   4      214.07      247.44     55.94 o 
   3   3   4     2642.90     2495.46    152.47 o 
   5   3   4     3745.39     3840.53    164.02 o 
   7   3   4     8877.50     9048.04    174.70 o 
   9   3   4      187.70      211.56    106.82 o 
  11   3   4      288.45      565.26    195.22 o 
  13   3   4     1277.08     1503.10    214.18 o 
  15   3   4     3040.00     3902.17    297.09 o 
  17   3   4      366.72      474.69    279.57 o 
 -24   4   4     1305.58     1020.42    338.47 o 
 -22   4   4     3951.20     4186.14    205.27 o 
 -20   4   4     4766.54     4920.34    215.03 o 
 -18   4   4     5217.83     5276.23    152.84 o 
 -16   4   4     5438.76     5033.76    165.64 o 
 -14   4   4     5574.17     5287.41    239.34 o 
 -12   4   4     2432.64     2169.77    114.85 o 
 -10   4   4        2.72      126.91     76.67 o 
  -8   4   4     4168.89     3949.95    190.77 o 
  -6   4   4    12344.92    12252.12    801.29 o 
  -4   4   4    16983.08    16188.87    958.58 o 
  -2   4   4     6758.53     6831.71    314.36 o 
   0   4   4    26952.39    26911.26    883.79 o 
   2   4   4    19415.98    19477.87    805.06 o 
   4   4   4    11853.93    11090.55    711.54 o 
   6   4   4     8731.91     8241.28    394.86 o 
   8   4   4     1494.32     1576.20    128.82 o 
  10   4   4      305.72      380.34    130.81 o 
  12   4   4      138.75      250.04    138.92 o 
  14   4   4      164.54      316.37    191.99 o 
  16   4   4      246.50      312.43    277.77 o 
 -23   5   4        0.89       62.00    243.11 o 
 -21   5   4      403.53      427.23    266.06 o 
 -19   5   4     1584.44     1628.69    193.87 o 
 -17   5   4     3874.49     4011.43    209.66 o 
 -15   5   4     1326.93     1519.27    178.27 o 
 -13   5   4     5140.10     5016.82    577.12 o 
 -11   5   4     8413.80     8999.17    215.57 o 
  -9   5   4    13100.74    13122.85    238.30 o 
  -7   5   4     6098.27     6309.20    280.87 o 
  -5   5   4     8159.87     7868.63    341.11 o 
  -3   5   4    15148.36    15224.69    792.66 o 
  -1   5   4     4088.14     4579.13    103.68 o 
   1   5   4      950.34     1146.88     76.86 o 
   3   5   4       68.09      105.26     76.35 o 
   5   5   4      378.56      365.99    104.12 o 
   7   5   4      171.07      302.28    110.29 o 
   9   5   4     6093.42     6214.65    237.93 o 
  11   5   4     6592.26     5938.38    267.63 o 
  13   5   4     2627.36     2232.06    238.41 o 
  15   5   4     1113.34     1086.26    380.69 o 
 -22   6   4      449.03      402.28    270.13 o 
 -20   6   4        1.06      165.76    223.28 o 
 -18   6   4     2255.07     2228.81    223.28 o 
 -16   6   4       21.56      136.04    188.73 o 
 -14   6   4       20.30       99.76    174.74 o 
 -12   6   4     2079.00     2250.57    297.68 o 
 -10   6   4     1470.99     1457.68    192.87 o 
  -8   6   4      175.44      319.77    148.34 o 
  -6   6   4      206.55      312.48    111.24 o 
  -4   6   4     6099.23     6064.39    169.54 o 
  -2   6   4      284.97      358.63     81.71 o 
   0   6   4     1160.37     1205.92     78.94 o 
   2   6   4       13.53      134.11    105.39 o 
   4   6   4     5454.38     5966.46    151.20 o 
   6   6   4        8.00       -6.56    165.99 o 
   8   6   4     1629.39     1772.73    176.08 o 
  10   6   4      118.49      290.03    189.98 o 
  12   6   4     1723.96     1530.66    300.55 o 
  14   6   4       10.26      363.13    279.76 o 
 -19   7   4      816.91      919.77    301.64 o 
 -17   7   4      677.50      623.01    231.55 o 
 -15   7   4     2314.63     2175.63    248.88 o 
 -13   7   4     1075.62     1256.41    214.72 o 
 -11   7   4     5078.94     5421.29    607.89 o 
  -9   7   4     3869.02     4144.44    451.53 o 
  -7   7   4     4129.21     4179.09    211.30 o 
  -5   7   4      389.22      358.64    120.09 o 
  -3   7   4     4409.59     4165.84    244.89 o 
  -1   7   4      788.60      825.91    116.67 o 
   1   7   4     4359.72     4416.21    148.63 o 
   3   7   4       26.25       92.12    122.13 o 
   5   7   4      848.15      783.01    202.51 o 
   7   7   4      639.84      706.89    198.66 o 
   9   7   4       84.95      215.53    190.53 o 
  11   7   4     1469.07     1442.49    271.63 o 
 -18   8   4     2046.71     1849.98    272.31 o 
 -16   8   4    10648.13    11068.56    377.47 o 
 -14   8   4     1381.64     1201.33    225.98 o 
 -12   8   4     1274.54     1271.23    228.96 o 
 -10   8   4      938.32      894.98    208.76 o 
  -8   8   4      619.07      725.45    176.05 o 
  -6   8   4     2567.68     2285.84    413.97 o 
  -4   8   4     3415.22     3192.44    171.05 o 
  -2   8   4    22300.04    23242.11    338.16 o 
   0   8   4     7360.37     7305.44    149.45 o 
   2   8   4    15781.26    14836.42   2136.73 o 
   4   8   4     6334.12     5741.42    861.21 o 
   6   8   4    10873.77    10428.17    284.72 o 
   8   8   4     1026.96     1083.65    242.79 o 
  10   8   4     1957.51     1692.57    306.87 o 
 -15   9   4     5686.29     6490.75    391.93 o 
 -13   9   4     2250.81     2472.28    303.45 o 
 -11   9   4     8732.66     8460.48    313.27 o 
  -9   9   4     4853.50     4637.67    311.28 o 
  -7   9   4     8588.24     8853.51    313.35 o 
  -5   9   4      968.89     1151.08    193.86 o 
  -3   9   4     1236.65      855.89    211.61 o 
  -1   9   4       62.34      169.13    160.73 o 
   1   9   4       83.50      126.70    164.17 o 
   3   9   4     2725.32     2486.26    311.28 o 
   5   9   4       20.30       99.73    233.87 o 
   7   9   4     1710.82     1573.50    266.06 o 
   9   9   4      357.01      217.98    248.61 o 
 -12  10   4      184.10      107.41    230.16 o 
 -10  10   4        0.44      128.79    216.67 o 
  -8  10   4      146.89      379.11    258.38 o 
  -6  10   4      432.46      369.18    224.75 o 
  -4  10   4       37.17      276.34    187.73 o 
  -2  10   4     1051.33      752.84    211.18 o 
   0  10   4       41.40      153.40    226.65 o 
   2  10   4      888.65      607.53    365.66 o 
   4  10   4      438.75      157.92    264.22 o 
   6  10   4     2215.13     1895.59    281.26 o 
  -9  11   4     1521.45     1469.09    435.08 o 
  -7  11   4      312.72       45.80    309.13 o 
  -5  11   4      876.11     1097.10    249.62 o 
  -3  11   4      244.29      287.68    290.65 o 
  -1  11   4     1284.04     1345.96    295.88 o 
   1  11   4      387.41      115.21    384.27 o 
 -25   1   5      827.45      910.78    258.07 o 
 -23   1   5      353.39      414.29    193.99 o 
 -21   1   5      340.27      368.25    162.00 o 
 -19   1   5     3561.14     3083.38    178.53 o 
 -17   1   5      205.52      256.23    114.79 o 
 -15   1   5     2249.69     2303.42    142.33 o 
 -13   1   5     2012.25     1713.30     55.23 o 
 -11   1   5     5620.70     5139.23     84.36 o 
  -9   1   5    12589.54    12613.62    846.68 o 
  -7   1   5    16306.23    17439.24   1001.79 o 
  -5   1   5      101.36      218.19     44.18 o 
  -3   1   5    33138.68    35056.36   3715.81 o 
  -1   1   5     1460.90     1204.90     70.48 o 
   1   1   5     2859.76     2980.05    235.89 o 
   3   1   5      284.47      309.56     60.68 o 
   5   1   5       58.45      113.30     51.73 o 
   7   1   5     4985.99     4887.71    174.12 o 
   9   1   5     5305.88     5178.27    223.38 o 
  11   1   5     5454.68     5433.16    231.85 o 
  13   1   5     3227.86     3394.16    293.91 o 
  15   1   5     3007.79     3518.77    308.31 o 
 -24   2   5     7034.94     7322.41    349.20 o 
 -22   2   5     5859.63     6808.65    301.12 o 
 -20   2   5     9957.98     9853.75    258.08 o 
 -18   2   5     9072.78     9433.48    224.82 o 
 -16   2   5    16061.90    15303.54    731.37 o 
 -14   2   5     6772.39     6722.97    334.44 o 
 -12   2   5     5737.66     5389.42    261.65 o 
 -10   2   5      125.23      136.02     47.38 o 
  -8   2   5      410.53      471.66     61.04 o 
  -6   2   5     1920.81     2147.14    126.32 o 
  -4   2   5    12671.76    13880.88    592.29 o 
  -2   2   5    27735.92    29631.08    764.52 o 
   0   2   5    21980.52    22342.03    268.84 o 
   2   2   5    26554.67    26168.85    175.70 o 
   4   2   5    17272.60    17783.42    218.61 o 
   6   2   5    15018.46    15406.83    183.86 o 
   8   2   5     5890.30     6270.47    179.39 o 
  10   2   5     5647.51     5657.00    413.97 o 
  12   2   5      775.66      751.70    224.88 o 
  14   2   5      616.82      551.04    256.27 o 
  16   2   5      143.27      378.24    246.14 o 
 -25   3   5     1342.83     1708.64    264.15 o 
 -23   3   5       19.03      168.92    181.38 o 
 -21   3   5     1880.52     1792.87    193.30 o 
 -19   3   5      143.85      499.61    209.78 o 
 -17   3   5     1725.06     1919.24    149.52 o 
 -15   3   5    22537.20    21856.14    800.05 o 
 -13   3   5     5947.17     5834.15    324.94 o 
 -11   3   5    46490.44    47129.97   1709.51 o 
  -9   3   5    13571.27    13216.18    726.61 o 
  -7   3   5    58751.57    59573.42   3800.81 o 
  -5   3   5    12472.28    12146.78    963.14 o 
  -3   3   5    13069.95    13400.17    937.58 o 
  -1   3   5      150.85      198.75     46.37 o 
   1   3   5     6084.21     5587.54    367.86 o 
   3   3   5     5660.01     5577.36    358.86 o 
   5   3   5      756.06      868.90    103.71 o 
   7   3   5     4649.66     4520.60    137.23 o 
   9   3   5      570.14      649.50    174.31 o 
  11   3   5     3385.39     3547.17    202.65 o 
  13   3   5      347.55      361.87    220.31 o 
  15   3   5     3448.84     3871.97    495.18 o 
 -24   4   5      283.31      134.53    274.47 o 
 -22   4   5       51.48      180.96    145.69 o 
 -20   4   5      109.35      287.35    172.42 o 
 -18   4   5     4106.31     3755.79    176.49 o 
 -16   4   5       15.05      174.39    113.07 o 
 -14   4   5        6.95      166.28     98.63 o 
 -12   4   5      287.87      383.50     93.49 o 
 -10   4   5      863.78      897.85     87.97 o 
  -8   4   5      133.52      140.45     43.30 o 
  -6   4   5     1100.43     1269.91     77.70 o 
  -4   4   5    12232.39    12890.16    601.80 o 
  -2   4   5      771.05      767.75     67.89 o 
   0   4   5      406.19      451.96     67.56 o 
   2   4   5      625.35      656.48     62.81 o 
   4   4   5      216.47      265.93     82.12 o 
   6   4   5     4560.71     4855.98    121.91 o 
   8   4   5     2180.42     2019.80    165.05 o 
  10   4   5      933.85      783.77    190.21 o 
  12   4   5      184.73      410.85    200.17 o 
  14   4   5      100.78      356.36    377.11 o 
 -23   5   5     1228.13     1143.20    235.22 o 
 -21   5   5      131.23      234.85    189.18 o 
 -19   5   5      704.07      218.52    204.71 o 
 -17   5   5     2025.19     1484.18    190.16 o 
 -15   5   5       72.16      178.39    161.40 o 
 -13   5   5     8176.19     7867.73    173.65 o 
 -11   5   5     5647.19     6007.12    151.26 o 
  -9   5   5     9724.11     9317.13    354.31 o 
  -7   5   5      248.40      221.60    122.31 o 
  -5   5   5    20860.34    20578.03   1090.05 o 
  -3   5   5     8030.45     8345.33    448.75 o 
  -1   5   5    13900.36    14008.77    740.98 o 
   1   5   5      777.38      857.23     87.66 o 
   3   5   5      215.35      231.74     85.57 o 
   5   5   5      711.64      779.65    110.85 o 
   7   5   5      430.10      487.37    181.88 o 
   9   5   5     2752.23     2568.77    222.24 o 
  11   5   5     1478.22     1565.56    228.05 o 
  13   5   5     3070.57     3148.57    372.10 o 
 -22   6   5     4980.23     4977.29    276.07 o 
 -20   6   5     4549.38     4028.60    257.02 o 
 -18   6   5     6576.00     7414.77    235.29 o 
 -16   6   5     4804.59     5030.58    561.02 o 
 -14   6   5     8415.74     8567.91    240.29 o 
 -12   6   5      140.78      257.41    156.07 o 
 -10   6   5     1714.10     1648.07    187.36 o 
  -8   6   5     1279.84     1180.68    160.10 o 
  -6   6   5     1017.87     1053.34    122.51 o 
  -4   6   5     6036.56     5651.15    274.55 o 
  -2   6   5     8705.26     8907.15    552.19 o 
   0   6   5    21528.72    21891.84    900.91 o 
   2   6   5    12357.13    12819.77    556.50 o 
   4   6   5    15212.45    16337.79    248.80 o 
   6   6   5     5915.84     6109.77    404.94 o 
   8   6   5     6829.70     6771.05    434.86 o 
  10   6   5      735.51      608.87    256.04 o 
  12   6   5     1757.41     2089.63    294.25 o 
  14   6   5       34.49      -40.79    284.09 o 
 -21   7   5      826.87      622.56    401.44 o 
 -19   7   5      971.69      664.49    247.35 o 
 -17   7   5     2291.46     2330.78    337.40 o 
 -15   7   5     2983.56     2855.88    250.81 o 
 -13   7   5     6033.66     6322.52    275.15 o 
 -11   7   5     3931.47     4417.64    415.04 o 
  -9   7   5    10839.14    11925.43    416.11 o 
  -7   7   5     9579.50    10913.90    236.52 o 
  -5   7   5     6251.24     6465.31    165.83 o 
  -3   7   5     1464.40     1313.41     95.60 o 
  -1   7   5     2018.05     1990.60    134.19 o 
   1   7   5     1373.24     1299.09    106.19 o 
   3   7   5      752.91      814.39    123.74 o 
   5   7   5      834.68      601.47    205.20 o 
   7   7   5     2042.43     1935.13    184.56 o 
   9   7   5     2502.79     2499.02    252.24 o 
  11   7   5     1030.22     1094.49    269.01 o 
 -18   8   5      859.31      704.11    261.82 o 
 -16   8   5       24.65      175.56    263.02 o 
 -14   8   5      297.20      326.20    217.73 o 
 -12   8   5     1033.06     1343.52    248.06 o 
 -10   8   5       32.77      168.52    214.87 o 
  -8   8   5      913.36      835.72    164.18 o 
  -6   8   5      736.89     1022.49    211.21 o 
  -4   8   5     2537.21     2520.01    246.52 o 
  -2   8   5      381.67      411.83    166.58 o 
   0   8   5      919.94      798.63    142.02 o 
   2   8   5      170.70      112.51    193.41 o 
   4   8   5      208.74      223.00    215.71 o 
   6   8   5       35.75       33.86    231.14 o 
   8   8   5      171.70      142.40    301.98 o 
  10   8   5       32.47      173.17    410.03 o 
 -15   9   5      204.04      282.63    258.42 o 
 -13   9   5     2090.96     1817.22    249.93 o 
 -11   9   5     1284.57     1152.82    208.96 o 
  -9   9   5     3926.10     3833.99    276.73 o 
  -7   9   5     1124.56     1440.65    219.34 o 
  -5   9   5     1586.85     1382.06    178.08 o 
  -3   9   5       22.57      212.22    200.04 o 
  -1   9   5      327.47      340.86    182.33 o 
   1   9   5      272.15      270.91    173.21 o 
   3   9   5       36.68      196.27    209.57 o 
   5   9   5     1643.91     1629.26    279.40 o 
   7   9   5      679.96      777.84    379.98 o 
 -12  10   5     3160.84     3059.40    310.67 o 
 -10  10   5      593.34      821.57    270.83 o 
  -8  10   5      619.45      589.34    233.33 o 
  -6  10   5     1711.15     1353.98    228.95 o 
  -4  10   5     5378.82     5708.58    292.63 o 
  -2  10   5     2984.41     2853.16    296.45 o 
   0  10   5     6334.48     6865.32    483.02 o 
   2  10   5     5650.78     5195.14    533.11 o 
   4  10   5     5854.55     5564.81    971.41 o 
  -9  11   5     4893.07     5351.85    480.87 o 
  -7  11   5     1801.67     1366.05    442.23 o 
  -5  11   5     7496.70     7253.03    372.29 o 
  -3  11   5     3185.96     2538.48    288.31 o 
  -1  11   5     3359.83     3226.51    352.93 o 
 -26   0   6     6457.23     7324.72    373.74 o 
 -24   0   6     2821.68     2787.22    294.76 o 
 -22   0   6     8899.63     9062.13    301.95 o 
 -20   0   6     8072.14     7584.43    410.03 o 
 -18   0   6    25086.58    23956.33    450.10 o 
 -16   0   6     5017.57     5634.51    262.62 o 
 -14   0   6    23654.94    23906.72    929.19 o 
 -12   0   6      811.49      997.89     74.37 o 
 -10   0   6    18433.79    21333.19   2591.49 o 
  -8   0   6     7320.38     8454.51   1109.16 o 
  -6   0   6     2613.34     2543.19    143.12 o 
  -4   0   6   108023.28   113612.33  21239.26 o 
  -2   0   6    13917.07    14838.01   2162.85 o 
   0   0   6    41388.64    38280.09   1555.68 o 
   2   0   6    52764.45    42872.06    967.47 o 
   4   0   6    74132.40    61587.48   3227.64 o 
   6   0   6    20889.13    22935.19    416.47 o 
   8   0   6    25177.99    26533.87    484.45 o 
  10   0   6      711.03      441.52    303.41 o 
  12   0   6     4811.53     5728.97    410.75 o 
  14   0   6       17.83      -67.98    395.00 o 
 -25   1   6       58.38      260.83    191.62 o 
 -23   1   6      214.40      291.88    214.53 o 
 -21   1   6     4222.35     3546.45    172.06 o 
 -19   1   6     2733.16     2985.15    165.51 o 
 -17   1   6     8178.44     8636.34    154.48 o 
 -15   1   6     3675.01     3780.80    105.67 o 
 -13   1   6    18597.29    19764.79    920.35 o 
 -11   1   6    22608.27    24465.30   1508.83 o 
  -9   1   6    31943.38    35256.18   2358.93 o 
  -7   1   6     9592.39     9901.30    414.69 o 
  -5   1   6    10440.85    11448.81    730.24 o 
  -3   1   6     4207.70     4569.85    490.61 o 
  -1   1   6     6846.18     6907.25    481.62 o 
   1   1   6       28.23      108.16     51.85 o 
   3   1   6     1676.21     1649.66    110.65 o 
   5   1   6      257.39      254.63     76.76 o 
   7   1   6      326.93      393.24    171.02 o 
   9   1   6     4248.91     4068.20    184.16 o 
  11   1   6     1811.70     1733.11    234.57 o 
  13   1   6     2610.86     2567.48    293.93 o 
  15   1   6      585.28      675.84    243.08 o 
 -26   2   6        0.76      247.74    295.72 o 
 -24   2   6     1018.73     1081.29    207.32 o 
 -22   2   6      267.45      252.35    209.41 o 
 -20   2   6     1287.12     1109.41    152.45 o 
 -18   2   6      782.36      908.71    123.02 o 
 -16   2   6      232.17      209.80    105.47 o 
 -14   2   6      392.51      425.81     83.01 o 
 -12   2   6      764.40      687.88     65.44 o 
 -10   2   6     3121.31     3213.95    102.29 o 
  -8   2   6      961.86      972.88     87.46 o 
  -6   2   6     1014.61     1305.29     72.07 o 
  -4   2   6     6440.28     8053.23    393.13 o 
  -2   2   6       55.89      116.95     40.49 o 
   0   2   6     4970.77     5037.10    100.41 o 
   2   2   6     3384.00     3364.90    135.41 o 
   4   2   6     1669.13     1542.15     91.24 o 
   6   2   6     1303.08     1378.00    162.37 o 
   8   2   6      533.71      598.44    166.95 o 
  10   2   6      663.16      510.24    215.75 o 
  12   2   6        3.94      188.56    237.04 o 
  14   2   6      429.57      435.59    246.11 o 
 -25   3   6      453.43      539.42    207.81 o 
 -23   3   6       35.48      153.05    244.80 o 
 -21   3   6      821.31      699.94    183.57 o 
 -19   3   6     2253.28     2473.86    178.15 o 
 -17   3   6     1858.34     1648.36    104.30 o 
 -15   3   6     6570.69     6261.28    296.33 o 
 -13   3   6     6519.44     6810.30    184.90 o 
 -11   3   6    25951.60    26025.32    844.94 o 
  -9   3   6    23191.32    25152.38   1608.98 o 
  -7   3   6    41209.47    46301.56    899.13 o 
  -5   3   6     6705.72     8141.28     97.38 o 
  -3   3   6     2909.33     2818.90    110.67 o 
  -1   3   6      416.32      357.18     52.90 o 
   1   3   6     1153.06     1032.51     80.42 o 
   3   3   6      135.88      171.12     74.92 o 
   5   3   6     1174.11     1036.92    145.96 o 
   7   3   6     6431.73     6918.12    348.13 o 
   9   3   6     1657.92     1409.45    193.55 o 
  11   3   6     2288.64     2420.29    241.60 o 
  13   3   6      499.65      593.31    274.20 o 
  15   3   6      944.79      737.77    360.65 o 
 -26   4   6      968.67     1124.90    372.82 o 
 -24   4   6     2778.61     2458.12    267.19 o 
 -22   4   6     8046.97     9018.83    330.41 o 
 -20   4   6     5400.12     5629.55    237.82 o 
 -18   4   6     4514.18     4194.87    203.07 o 
 -16   4   6     2067.17     2078.02    127.64 o 
 -14   4   6     2436.52     2396.35    116.70 o 
 -12   4   6     2257.87     2204.27    111.59 o 
 -10   4   6      373.33      373.81    141.67 o 
  -8   4   6     9265.67     8205.15    292.67 o 
  -6   4   6    33446.41    31502.58   3011.40 o 
  -4   4   6    30555.91    30771.69   1661.73 o 
  -2   4   6    20348.35    20380.75   1324.64 o 
   0   4   6    28683.78    27615.87   2394.05 o 
   2   4   6    17068.09    17052.91   1109.39 o 
   4   4   6    27824.75    30388.19    480.16 o 
   6   4   6    17697.77    16976.91   1651.21 o 
   8   4   6     5717.45     6161.18    308.42 o 
  10   4   6     2238.09     2289.87    352.78 o 
  12   4   6      356.70      450.82    417.90 o 
  14   4   6      165.93      322.73    384.98 o 
 -23   5   6      129.50      239.06    205.02 o 
 -21   5   6        1.16      252.41    183.96 o 
 -19   5   6     1117.47     1330.67    245.55 o 
 -17   5   6     2863.70     2761.87    235.20 o 
 -15   5   6     4107.84     4530.23    161.05 o 
 -13   5   6    11009.23    11543.48    244.96 o 
 -11   5   6    12534.92    13020.75    237.96 o 
  -9   5   6    17403.16    18163.61    258.58 o 
  -7   5   6    12778.16    11152.32    219.58 o 
  -5   5   6    20568.81    19103.04   1205.06 o 
  -3   5   6    12720.37    12965.82    786.91 o 
  -1   5   6     5593.36     5701.79    373.57 o 
   1   5   6     3738.32     3595.05    225.77 o 
   3   5   6      101.88      205.35    105.82 o 
   5   5   6        6.63      123.87    124.90 o 
   7   5   6      350.37      378.33    222.14 o 
   9   5   6     4568.18     4657.71    281.08 o 
  11   5   6     2860.31     2282.00    328.45 o 
  13   5   6     2936.02     3561.46    402.16 o 
 -22   6   6       26.45      253.89    226.58 o 
 -20   6   6       13.52      129.88    200.88 o 
 -18   6   6     3902.60     4012.53    272.17 o 
 -16   6   6      673.04      639.00    223.64 o 
 -14   6   6     1016.18      940.59    198.16 o 
 -12   6   6     1882.20     1841.34    145.67 o 
 -10   6   6      722.26      755.02    134.06 o 
  -8   6   6      237.86      424.60    124.92 o 
  -6   6   6     6339.85     6941.63    208.53 o 
  -4   6   6      366.42      442.97     88.21 o 
  -2   6   6      275.05      259.62     80.66 o 
   0   6   6      725.13      767.56    104.22 o 
   2   6   6       46.53       71.64     86.08 o 
   4   6   6      445.04      610.72    177.78 o 
   6   6   6      933.63      780.03    273.35 o 
   8   6   6      467.96      342.25    214.31 o 
  10   6   6        2.10      201.47    223.54 o 
  12   6   6     1648.61     1390.38    397.15 o 
 -21   7   6      130.95      211.31    236.06 o 
 -19   7   6     1473.64     1238.17    288.44 o 
 -17   7   6      696.08      759.02    202.48 o 
 -15   7   6     3957.08     3988.58    246.66 o 
 -13   7   6     1973.73     2163.52    233.51 o 
 -11   7   6     6787.63     7576.15    408.60 o 
  -9   7   6     9278.76     8998.53    394.49 o 
  -7   7   6    17906.23    19149.44    529.89 o 
  -5   7   6     7718.13     7786.77    178.08 o 
  -3   7   6     2510.15     2230.14    180.51 o 
  -1   7   6      132.87      195.37     86.29 o 
   1   7   6     6699.32     6589.80    486.31 o 
   3   7   6      330.56      334.28    125.53 o 
   5   7   6       25.85      174.08    336.32 o 
   7   7   6     3717.68     3614.37    314.86 o 
   9   7   6     2914.99     3157.98    285.83 o 
  11   7   6     1488.06     1303.08    427.20 o 
 -18   8   6     1761.91     1924.47    305.95 o 
 -16   8   6     5324.33     5415.86    299.08 o 
 -14   8   6      487.38      542.29    227.71 o 
 -12   8   6     1539.18     1799.59    267.05 o 
 -10   8   6     1913.27     1643.79    207.05 o 
  -8   8   6       84.66      222.56    165.13 o 
  -6   8   6     3764.67     3848.50    185.47 o 
  -4   8   6     1135.43     1228.61    175.69 o 
  -2   8   6    12565.76    12425.29    281.70 o 
   0   8   6     6075.01     5761.77    287.10 o 
   2   8   6    12776.68    11945.00   1645.84 o 
   4   8   6     2864.38     2753.59    364.59 o 
   6   8   6     7773.60     7248.87    466.56 o 
   8   8   6     3455.65     3142.85    438.65 o 
 -17   9   6      262.95      278.36    438.65 o 
 -15   9   6     5458.82     5708.52    360.56 o 
 -13   9   6     3021.32     3009.96    297.50 o 
 -11   9   6     8379.15     8183.55    633.29 o 
  -9   9   6     4513.65     4687.19    371.03 o 
  -7   9   6    10957.65    11927.63    302.06 o 
  -5   9   6     3524.93     3306.50    202.56 o 
  -3   9   6     7375.19     7173.98    223.58 o 
  -1   9   6      978.84      873.75    191.10 o 
   1   9   6       13.40      123.91    219.12 o 
   3   9   6     1416.20     1181.00    229.24 o 
   5   9   6      556.70      660.48    307.70 o 
   7   9   6     1635.24     1376.07    383.55 o 
 -12  10   6       36.72      140.03    229.69 o 
 -10  10   6       89.07      377.16    240.74 o 
  -8  10   6      406.95      335.21    340.98 o 
  -6  10   6       47.37      343.97    215.77 o 
  -4  10   6      214.47      231.65    182.01 o 
  -2  10   6      235.23      419.26    254.49 o 
   0  10   6       21.85      150.27    292.67 o 
   2  10   6      269.05      283.37    319.15 o 
   4  10   6        7.54       94.46    421.48 o 
  -7  11   6     1225.35     1212.20    450.10 o 
  -5  11   6     1319.44     1081.49    232.47 o 
  -3  11   6      302.26      398.11    284.12 o 
 -27   1   7      257.12      179.61    338.47 o 
 -25   1   7      390.31      438.07    179.07 o 
 -23   1   7      245.98      392.15    172.07 o 
 -21   1   7      758.92      815.17    155.94 o 
 -19   1   7     1153.93      907.89    171.23 o 
 -17   1   7     2838.59     2825.73    288.27 o 
 -15   1   7    20667.76    20615.62    196.57 o 
 -13   1   7     1953.69     1836.97     82.94 o 
 -11   1   7     6909.18     7241.17    418.56 o 
  -9   1   7    18946.16    20207.42   1311.17 o 
  -7   1   7    17051.38    16944.10   1068.80 o 
  -5   1   7     7348.27     6872.61    768.24 o 
  -3   1   7    11699.06    12475.33   1352.01 o 
  -1   1   7      154.82      218.36     47.36 o 
   1   1   7     3337.21     3162.51    262.97 o 
   3   1   7      714.82      657.27     97.81 o 
   5   1   7      139.35      146.97     96.57 o 
   7   1   7     2431.80     2388.43    188.25 o 
   9   1   7      919.74     1110.20    202.39 o 
  11   1   7     4323.92     4661.59    277.00 o 
  13   1   7     3176.15     3768.97    326.20 o 
 -26   2   7      817.16      765.26    219.57 o 
 -24   2   7     5190.40     5229.52    296.77 o 
 -22   2   7     6272.61     7036.29    293.66 o 
 -20   2   7    13652.88    14392.92    279.30 o 
 -18   2   7    10929.86    11619.66   1053.82 o 
 -16   2   7    17137.59    17597.20    766.28 o 
 -14   2   7     9512.69     9662.46    282.81 o 
 -12   2   7     3973.39     4064.94    105.08 o 
 -10   2   7      306.73      357.41     51.11 o 
  -8   2   7     1583.85     1533.27     76.84 o 
  -6   2   7      101.33      176.52     50.09 o 
  -4   2   7     1576.50     1800.35    112.97 o 
  -2   2   7    18754.12    19521.98   1732.42 o 
   0   2   7    17185.16    16935.14   1200.88 o 
   2   2   7     9654.23     8715.44    695.73 o 
   4   2   7     2574.73     2390.31    166.75 o 
   6   2   7     6203.56     6804.77    243.66 o 
   8   2   7     4125.91     4683.65    241.48 o 
  10   2   7     3237.59     2912.15    246.03 o 
  12   2   7      240.12      231.61    230.22 o 
  14   2   7      299.86      507.35    419.33 o 
 -25   3   7      739.90      638.72    214.71 o 
 -23   3   7      449.55      405.00    217.82 o 
 -21   3   7     2422.93     2391.46    153.73 o 
 -19   3   7       11.85      140.75    138.17 o 
 -17   3   7      163.42       80.88    122.10 o 
 -15   3   7     5791.34     5806.68    128.07 o 
 -13   3   7     3657.48     3455.48     89.39 o 
 -11   3   7    19635.43    18606.09    909.74 o 
  -9   3   7      377.56      373.34     80.70 o 
  -7   3   7    42485.87    46666.53   3195.14 o 
  -5   3   7    16594.60    17673.20   1203.50 o 
  -3   3   7    30501.08    34964.16    929.76 o 
  -1   3   7     2901.05     3487.84    102.23 o 
   1   3   7     5572.76     5989.05    117.43 o 
   3   3   7      175.83      216.98    133.40 o 
   5   3   7      383.40      599.26    145.62 o 
   7   3   7     2130.29     2413.44    219.57 o 
   9   3   7       61.72      179.23    208.11 o 
  11   3   7     2128.29     2127.88    275.41 o 
  13   3   7       74.68      247.16    257.45 o 
 -24   4   7      754.30      542.06    237.31 o 
 -22   4   7      270.30      302.76    143.42 o 
 -20   4   7     3042.30     2810.97    293.12 o 
 -18   4   7      135.91      225.15    123.00 o 
 -16   4   7      155.97      314.27    134.15 o 
 -14   4   7      978.92      964.60     98.19 o 
 -12   4   7     1696.39     1866.42     99.04 o 
 -10   4   7      750.41      879.80    134.04 o 
  -8   4   7     7452.40     8312.84    167.67 o 
  -6   4   7     7219.77     8451.33    173.86 o 
  -4   4   7      467.69      364.19     69.11 o 
  -2   4   7      210.20      260.61     66.57 o 
   0   4   7        2.20      146.71     73.49 o 
   2   4   7     2671.67     2453.96    435.79 o 
   4   4   7       63.16       50.81    203.94 o 
   6   4   7      148.34      156.00    216.82 o 
   8   4   7       20.43      236.86    255.46 o 
  10   4   7      904.70      956.74    407.88 o 
  12   4   7       18.49       87.30    383.55 o 
 -25   5   7       29.62      346.34    383.55 o 
 -23   5   7     1866.14     1718.87    223.15 o 
 -21   5   7      344.99      508.72    218.74 o 
 -19   5   7      691.20      679.29    213.07 o 
 -17   5   7     5244.87     5841.98    199.29 o 
 -15   5   7      692.93      650.13    144.51 o 
 -13   5   7    12435.22    12506.05    266.54 o 
 -11   5   7     4207.16     4302.03    185.34 o 
  -9   5   7     9054.77     9235.25    563.53 o 
  -7   5   7     1248.86     1271.42    217.20 o 
  -5   5   7    11765.31    11243.71    709.89 o 
  -3   5   7     3416.45     3824.15    260.86 o 
  -1   5   7     9659.92     9543.05    846.32 o 
   1   5   7     1811.63     1903.26    142.17 o 
   3   5   7      195.59      249.24    121.40 o 
   5   5   7      670.34      844.59    222.39 o 
   7   5   7     2262.45     2219.74    343.48 o 
   9   5   7      257.98      300.55    319.87 o 
  11   5   7      160.43      332.03    362.09 o 
 -24   6   7     1206.34     1019.33    264.28 o 
 -22   6   7     4719.48     5026.29    313.87 o 
 -20   6   7     4939.64     4487.50    260.82 o 
 -18   6   7    12772.49    13237.46    674.44 o 
 -16   6   7     8573.03     8855.71    298.28 o 
 -14   6   7     4278.97     4675.74    194.35 o 
 -12   6   7      551.03      525.87    170.36 o 
 -10   6   7     3902.89     4396.33    184.25 o 
  -8   6   7      422.49      476.04    133.32 o 
  -6   6   7       41.18      259.38    107.96 o 
  -4   6   7     6160.81     6153.34    388.98 o 
  -2   6   7     6905.02     7100.39    359.12 o 
   0   6   7    12652.06    12715.68    870.32 o 
   2   6   7     9959.75    10399.57    826.97 o 
   4   6   7    12298.51    12811.95    593.00 o 
   6   6   7     4126.46     4091.01    739.20 o 
   8   6   7     3614.81     3419.78    341.33 o 
  10   6   7      944.20     1081.25    355.65 o 
 -21   7   7     1253.34     1130.80    246.42 o 
 -19   7   7     1176.23     1279.83    231.38 o 
 -17   7   7     1501.66     1646.43    261.63 o 
 -15   7   7     2223.87     2390.42    228.45 o 
 -13   7   7     6565.21     7237.00    244.60 o 
 -11   7   7     6602.73     7181.92    237.45 o 
  -9   7   7    10143.79    10333.13    527.22 o 
  -7   7   7     5044.59     5166.21    198.82 o 
  -5   7   7     5279.20     5339.18    370.13 o 
  -3   7   7     1509.18     1490.07     98.90 o 
  -1   7   7      766.63      787.05    122.10 o 
   1   7   7      505.33      524.20    123.00 o 
   3   7   7     1204.64     1123.75    176.11 o 
   5   7   7       48.04      293.01    192.05 o 
   7   7   7      940.18      700.08    406.81 o 
   9   7   7     1718.07     1707.38    386.42 o 
 -20   8   7       13.23      257.61    336.32 o 
 -18   8   7       10.33      102.51    261.87 o 
 -16   8   7      443.88      437.45    234.08 o 
 -14   8   7     1384.77     1137.77    334.18 o 
 -12   8   7     1860.22     2020.58    275.50 o 
 -10   8   7      347.36      194.24    174.53 o 
  -8   8   7        7.05        5.89    214.17 o 
  -6   8   7      620.95      473.01    140.44 o 
  -4   8   7      255.34      455.68    144.54 o 
  -2   8   7       47.09      302.72    158.00 o 
   0   8   7      879.83      667.05    169.54 o 
   2   8   7      655.15      571.75    260.47 o 
   4   8   7     1126.85      658.34    342.76 o 
   6   8   7      423.62      261.19    383.55 o 
 -17   9   7      517.17      386.58    258.95 o 
 -15   9   7       62.99      220.15    259.16 o 
 -13   9   7     1693.81     1859.67    310.43 o 
 -11   9   7      860.46      891.80    238.32 o 
  -9   9   7     2265.95     2197.27    251.24 o 
  -7   9   7      585.11      717.36    386.42 o 
  -5   9   7     2744.47     2729.64    218.39 o 
  -3   9   7      895.67      882.80    174.68 o 
  -1   9   7      945.56     1048.85    246.97 o 
   1   9   7       84.21      239.72    306.99 o 
   3   9   7      136.66      422.91    361.37 o 
   5   9   7       78.76       54.38    395.72 o 
 -12  10   7     2417.79     2403.06    335.97 o 
 -10  10   7     1706.97     1739.83    303.35 o 
  -8  10   7       85.53      395.36    237.67 o 
  -6  10   7     1117.93      847.29    256.44 o 
  -4  10   7     3088.23     2707.73    233.65 o 
  -2  10   7     1473.97     1436.79    252.22 o 
  -7  11   7     1727.32     1587.88    324.88 o 
  -5  11   7     4121.33     4163.98    455.83 o 
 -26   0   8    11130.43    12841.12   1228.30 o 
 -24   0   8     2103.65     1722.29    248.25 o 
 -22   0   8    16456.11    16090.04   1598.26 o 
 -20   0   8    13929.22    12336.42   1434.75 o 
 -16   0   8    10631.94    10840.39    227.56 o 
 -14   0   8    24138.95    26040.77   2264.11 o 
 -12   0   8      887.58     1082.78    272.64 o 
 -10   0   8    13458.86    14305.37   1921.34 o 
  -8   0   8     1087.29      934.38     67.69 o 
  -6   0   8     3874.65     4623.36    925.97 o 
  -4   0   8     9269.57     9188.07   1793.61 o 
  -2   0   8      198.53      476.62    115.75 o 
   0   0   8    26481.05    24256.35   3849.49 o 
   2   0   8     7454.36     7211.84   1148.87 o 
   4   0   8    11191.06    12209.30    320.58 o 
   6   0   8     5860.90     6597.69    355.65 o 
   8   0   8    13262.16    13180.35    415.04 o 
  10   0   8     2126.91     2210.44    381.41 o 
  12   0   8     4363.62     6110.37    524.52 o 
 -27   1   8     2618.48     2533.40    228.07 o 
 -25   1   8     1319.37     1241.87    181.82 o 
 -23   1   8     3119.88     2918.30    270.90 o 
 -21   1   8        2.58       93.41    152.77 o 
 -19   1   8      287.55      312.73    157.67 o 
 -17   1   8     2421.52     2247.19    211.73 o 
 -15   1   8     1071.33     1107.52     82.71 o 
 -13   1   8    13205.46    14605.84    788.79 o 
 -11   1   8    13586.93    15005.57    780.32 o 
  -9   1   8    31914.16    32166.18   1794.80 o 
  -7   1   8    16832.96    14711.28    265.84 o 
  -5   1   8    17321.88    18613.32   1873.81 o 
  -3   1   8     7684.45     7568.05    930.09 o 
  -1   1   8     6641.30     6184.59    666.30 o 
   1   1   8      289.52      250.72     81.11 o 
   3   1   8      356.20      322.61     87.98 o 
   5   1   8      940.27     1029.46    175.77 o 
   7   1   8       45.74      155.04    169.24 o 
   9   1   8     1324.39     1386.57    262.98 o 
  11   1   8      493.66      693.47    222.72 o 
  13   1   8     1524.24     1507.74    434.36 o 
 -26   2   8        5.62      329.70    271.41 o 
 -24   2   8        1.89      191.51    165.17 o 
 -22   2   8        1.53      133.93    149.39 o 
 -20   2   8     5270.69     4391.08    498.40 o 
 -18   2   8       18.68      108.98     91.64 o 
 -16   2   8     1520.95     1657.28    113.06 o 
 -14   2   8      204.21      346.10     87.26 o 
 -12   2   8     2000.92     2057.17    104.07 o 
 -10   2   8     2271.76     2445.31    151.42 o 
  -8   2   8      397.98      465.13     71.06 o 
  -6   2   8     2250.26     2503.91    147.58 o 
  -4   2   8     3535.44     3431.36    264.23 o 
  -2   2   8      288.82      331.53     79.99 o 
   0   2   8        0.63      114.13    100.90 o 
   2   2   8     1109.92     1136.18    106.47 o 
   4   2   8     7672.32     8010.34    258.31 o 
   6   2   8      107.85      305.80    207.64 o 
   8   2   8      448.36      757.05    213.54 o 
  10   2   8      309.76      524.07    237.53 o 
  12   2   8       65.58       57.63    235.26 o 
 -27   3   8      722.72      665.49    340.62 o 
 -25   3   8     2239.00     2362.59    317.39 o 
 -23   3   8       25.92      273.37    241.35 o 
 -21   3   8       21.60      221.33    127.80 o 
 -19   3   8      319.41      308.84    130.46 o 
 -17   3   8      207.31      450.56    112.08 o 
 -15   3   8     1651.78     1810.48    104.79 o 
 -13   3   8     3475.98     3232.18    189.94 o 
 -11   3   8     4203.61     3823.67    201.51 o 
  -9   3   8     1812.11     1704.17    118.26 o 
  -7   3   8    17716.19    18774.88   1383.20 o 
  -5   3   8    14781.20    16551.11    717.88 o 
  -3   3   8    13253.83    13556.42    850.22 o 
  -1   3   8      396.00      510.43     98.54 o 
   1   3   8     3134.04     3106.83    214.11 o 
   3   3   8     1992.62     1722.45    179.14 o 
   5   3   8       15.91      140.44    151.23 o 
   7   3   8     1832.62     1825.91    225.72 o 
   9   3   8      861.46      857.37    243.02 o 
  11   3   8     1188.36     1036.37    252.14 o 
 -26   4   8      949.87     1297.35    475.15 o 
 -24   4   8     4615.17     3900.34    276.71 o 
 -22   4   8     7009.54     7192.79    262.84 o 
 -20   4   8     7381.13     7121.98    616.83 o 
 -18   4   8    12324.66    12872.95    461.19 o 
 -16   4   8     9035.20     8976.92    321.29 o 
 -14   4   8    10114.55    10622.99    420.68 o 
 -12   4   8     9255.46     9782.18    606.91 o 
 -10   4   8     6374.83     6292.70    544.73 o 
  -8   4   8        1.16      178.59     97.98 o 
  -6   4   8     3056.98     3512.00    206.26 o 
  -4   4   8     8006.88     8659.21    199.34 o 
  -2   4   8    12248.59    14256.17    664.78 o 
   0   4   8    12277.19    12260.36   1808.28 o 
   2   4   8    10647.57    12113.41    345.63 o 
   4   4   8    16705.18    18880.69    443.66 o 
   6   4   8     6737.19     6701.19    354.57 o 
   8   4   8     4751.50     5678.88    420.05 o 
  10   4   8     1899.77     1671.60    467.99 o 
 -25   5   8      508.98      677.66    380.69 o 
 -23   5   8     2527.67     2740.42    309.43 o 
 -21   5   8      295.04      387.19    241.87 o 
 -19   5   8     1620.72     1933.29    248.17 o 
 -17   5   8     3465.67     3414.05    168.35 o 
 -15   5   8     3618.75     3765.59    202.52 o 
 -13   5   8     6206.92     7202.47    186.40 o 
 -11   5   8    15366.33    16953.39    938.34 o 
  -9   5   8    20911.44    23726.91    661.20 o 
  -7   5   8     9112.03     9707.56    199.89 o 
  -5   5   8     6236.66     6332.01    356.41 o 
  -3   5   8     4200.53     4232.53    234.51 o 
  -1   5   8     8774.24     9380.03    216.04 o 
   1   5   8     1644.30     1923.79    235.79 o 
   3   5   8       91.77       37.40    149.06 o 
   5   5   8      111.54      249.02    289.10 o 
   7   5   8       17.13      -50.81    275.50 o 
   9   5   8      364.67      253.32    379.98 o 
 -24   6   8       38.36      329.01    248.26 o 
 -22   6   8      281.29      506.23    194.08 o 
 -20   6   8      468.07      113.52    207.13 o 
 -18   6   8     1190.48     1298.72    189.14 o 
 -16   6   8      712.19      797.63    183.14 o 
 -14   6   8     1680.29     1305.01    177.88 o 
 -12   6   8     2694.99     2384.40    201.32 o 
 -10   6   8      173.04      258.32    177.32 o 
  -8   6   8      418.73      498.79    123.26 o 
  -6   6   8     4462.07     5026.70    175.00 o 
  -4   6   8      836.80      716.08     89.28 o 
  -2   6   8      359.38      374.67     82.93 o 
   0   6   8      128.24      228.89    115.04 o 
   2   6   8      505.22      619.25    164.24 o 
   4   6   8      816.31      719.14    181.46 o 
   6   6   8      116.69      210.38    274.78 o 
   8   6   8      404.23      352.07    288.38 o 
 -23   7   8      303.46      366.38    352.78 o 
 -21   7   8      528.52      387.88    275.41 o 
 -19   7   8      485.50      456.32    236.71 o 
 -17   7   8       48.42      310.74    233.91 o 
 -15   7   8     2650.84     2443.62    180.21 o 
 -13   7   8     1298.45     1452.25    185.49 o 
 -11   7   8     3542.92     3793.81    242.68 o 
  -9   7   8     1307.48     1395.30    155.93 o 
  -7   7   8     5354.39     5676.32    470.31 o 
  -5   7   8     2778.52     2877.69    164.89 o 
  -3   7   8     1515.90     1501.63    114.57 o 
  -1   7   8      387.50      315.13    130.40 o 
   1   7   8     1557.98     1641.50    184.16 o 
   3   7   8       18.78      116.15    170.13 o 
   5   7   8      716.95      766.24    269.89 o 
   7   7   8      842.57      913.09    366.38 o 
   9   7   8      329.04      183.19    403.59 o 
 -20   8   8     7386.45     8092.67    364.94 o 
 -18   8   8     4471.26     4717.71    318.59 o 
 -16   8   8    14219.92    15334.53    508.78 o 
 -14   8   8     4762.42     4774.18    407.88 o 
 -12   8   8     5484.32     5625.82    270.73 o 
 -10   8   8       16.53      211.02    203.65 o 
  -8   8   8     1752.05     1305.30    163.42 o 
  -6   8   8      627.24      745.04    153.20 o 
  -4   8   8      267.30      271.25    137.44 o 
  -2   8   8     7043.66     5345.04   1385.73 o 
   0   8   8     2866.63     3008.92    611.82 o 
   2   8   8     8311.69     7557.29    467.28 o 
   4   8   8     2044.26     2113.84    389.99 o 
   6   8   8     4443.73     4585.46    469.42 o 
 -17   9   8      336.33      238.58    266.56 o 
 -15   9   8     2850.75     2948.12    316.29 o 
 -13   9   8     1390.69     1359.81    300.97 o 
 -11   9   8     6001.81     5843.89    303.50 o 
  -9   9   8     3641.71     3683.86    309.22 o 
  -7   9   8     8265.86     9397.51    308.66 o 
  -5   9   8     3774.87     3977.44    211.29 o 
  -3   9   8     9654.36     9457.23    308.99 o 
  -1   9   8     1931.88     1977.16    329.88 o 
   1   9   8     1747.42     1522.05    336.32 o 
   3   9   8       19.43      286.95    306.27 o 
 -14  10   8        4.38        4.29    297.68 o 
 -12  10   8      355.07      610.96    288.07 o 
 -10  10   8      158.52      267.60    214.23 o 
  -8  10   8      280.66      227.79    228.33 o 
  -6  10   8     1516.18     1396.22    298.11 o 
  -4  10   8      235.28      147.06    231.07 o 
 -27   1   9      622.03      526.26    200.08 o 
 -25   1   9     1000.00     1072.47    198.85 o 
 -23   1   9      152.30      356.08    215.29 o 
 -21   1   9     1193.87      929.76    173.17 o 
 -19   1   9     5450.93     4870.90    201.43 o 
 -17   1   9     4867.48     5172.91    289.10 o 
 -15   1   9    14761.98    16214.15    708.25 o 
 -13   1   9     9784.33    11161.04    550.86 o 
 -11   1   9    52275.12    54907.64   2991.66 o 
  -9   1   9    17809.89    19606.95    768.86 o 
  -7   1   9     5413.23     5081.12    284.76 o 
  -5   1   9     3209.51     2910.97    303.45 o 
  -3   1   9     5322.63     4867.10    554.44 o 
  -1   1   9     2132.30     2163.70    192.73 o 
   1   1   9     3350.58     3367.03    233.43 o 
   3   1   9       57.78      128.03    123.05 o 
   5   1   9      148.71      254.43    208.59 o 
   7   1   9      716.39      865.82    246.60 o 
   9   1   9      280.44      346.20    236.35 o 
  11   1   9     1481.86     1619.58    306.80 o 
 -28   2   9     1241.54     1295.92    447.24 o 
 -26   2   9     1436.83     1406.22    220.10 o 
 -24   2   9     5875.30     5683.32    260.61 o 
 -22   2   9     3815.12     3384.68    218.25 o 
 -20   2   9    10151.11     9245.25    716.66 o 
 -18   2   9    10260.76     9973.91    234.47 o 
 -16   2   9    20215.62    21083.10    282.30 o 
 -14   2   9    16404.82    16154.69    179.97 o 
 -12   2   9    10560.54    11236.38    615.48 o 
 -10   2   9     1297.87     1345.96     85.44 o 
  -8   2   9       79.14      121.21     73.96 o 
  -6   2   9     8226.51     9237.34    698.57 o 
  -4   2   9     5456.72     6412.67    630.97 o 
  -2   2   9    14649.37    14963.97   1655.05 o 
   0   2   9    19025.39    19265.54   1804.92 o 
   2   2   9    32339.82    35728.46    909.15 o 
   4   2   9    21392.65    21899.48   1362.20 o 
   6   2   9    10939.76    12594.79    296.93 o 
   8   2   9     2498.69     2666.31    282.66 o 
  10   2   9     3008.27     3396.64    411.82 o 
  12   2   9     1719.32     2169.65    440.80 o 
 -27   3   9      421.98      516.13    262.89 o 
 -25   3   9     1434.98     1415.51    216.25 o 
 -23   3   9      598.98      611.67    214.02 o 
 -21   3   9     1095.75     1172.45    186.37 o 
 -19   3   9      512.39      658.82    113.32 o 
 -17   3   9      561.59      494.68    124.85 o 
 -15   3   9     9814.65     9126.00    153.35 o 
 -13   3   9     7694.53     8330.05    513.64 o 
 -11   3   9    12076.49    13211.53    936.70 o 
  -9   3   9     1512.11     1505.32     92.69 o 
  -7   3   9    32267.72    33590.36   1997.54 o 
  -5   3   9     7208.41     7782.49    512.08 o 
  -3   3   9    26396.13    28205.87   3147.53 o 
  -1   3   9     2854.99     2944.70    110.25 o 
   1   3   9     6320.78     5778.89    521.90 o 
   3   3   9      172.90      309.39    154.83 o 
   5   3   9      778.24      786.28    185.54 o 
   7   3   9     1168.73     1358.73    222.26 o 
   9   3   9       36.88      251.17    301.26 o 
 -26   4   9      362.85      316.87    272.95 o 
 -24   4   9       13.06      -31.91    232.28 o 
 -22   4   9       59.96      232.77    215.74 o 
 -20   4   9     3690.44     4050.63    198.01 o 
 -18   4   9       65.40      146.51    181.21 o 
 -16   4   9      116.84      173.14    143.12 o 
 -14   4   9     1108.26     1270.00    135.64 o 
 -12   4   9     3757.57     4159.63    269.47 o 
 -10   4   9       69.19      209.25     91.42 o 
  -8   4   9      153.88      285.81     89.96 o 
  -6   4   9      732.83      759.80     92.31 o 
  -4   4   9       54.48      255.62     94.10 o 
  -2   4   9      341.11      454.84    132.77 o 
   0   4   9        3.51      142.61    121.72 o 
   2   4   9      389.25      340.07    179.17 o 
   4   4   9     1566.51     1685.63    319.51 o 
   6   4   9        1.86      203.94    264.77 o 
   8   4   9        2.10      261.90    355.65 o 
  10   4   9      557.82      739.91    415.75 o 
 -25   5   9      256.12      325.28    256.00 o 
 -23   5   9      877.91      957.00    270.68 o 
 -21   5   9       13.68      153.84    198.05 o 
 -19   5   9      469.64      467.86    154.83 o 
 -17   5   9     1301.86     1359.30    158.65 o 
 -15   5   9       38.02       -8.50    198.44 o 
 -13   5   9    12673.69    12811.85    731.68 o 
 -11   5   9     6883.17     6928.11    617.03 o 
  -9   5   9    23180.09    26779.05    662.99 o 
  -7   5   9     5457.18     5018.97    174.22 o 
  -5   5   9     7965.25     8368.34    643.14 o 
  -3   5   9     5925.72     6768.38    210.80 o 
  -1   5   9    16945.95    18502.14    505.92 o 
   1   5   9      153.06      143.29    214.23 o 
   3   5   9        3.56      112.35    247.59 o 
   5   5   9     2679.61     2933.18    351.35 o 
   7   5   9        4.17       87.30    368.53 o 
   9   5   9      815.53      606.10    418.62 o 
 -24   6   9     4209.57     4070.48    316.89 o 
 -22   6   9     9787.54     8743.36    294.32 o 
 -20   6   9     4308.14     4493.08    202.97 o 
 -18   6   9     9367.37    10056.29    278.19 o 
 -16   6   9     4748.45     5588.58    208.87 o 
 -14   6   9     4262.38     4730.84    308.51 o 
 -12   6   9      332.09      498.49    197.88 o 
 -10   6   9      527.86      307.81    126.53 o 
  -8   6   9     4946.32     5129.25    358.76 o 
  -6   6   9      214.49      286.80    125.22 o 
  -4   6   9     6605.12     7271.79    197.22 o 
  -2   6   9     4222.18     4069.79    478.61 o 
   0   6   9     9157.16    10451.64    273.73 o 
   2   6   9     5462.95     6009.20    240.34 o 
   4   6   9     7129.35     8076.25    270.92 o 
   6   6   9     4314.34     4830.91    441.52 o 
   8   6   9     4713.13     5552.93    466.56 o 
 -23   7   9      774.97      887.25    292.44 o 
 -21   7   9        8.35       99.11    219.60 o 
 -19   7   9        9.14      344.58    231.41 o 
 -17   7   9     1578.83     1915.03    205.01 o 
 -15   7   9     2878.03     3139.58    219.94 o 
 -13   7   9     4734.71     4838.69    252.17 o 
 -11   7   9     5903.71     6057.05    218.48 o 
  -9   7   9    13877.26    14413.99    302.36 o 
  -7   7   9    14550.31    15652.86    285.88 o 
  -5   7   9    13792.01    13242.56   1239.86 o 
  -3   7   9     3048.73     2957.74    272.16 o 
  -1   7   9     1754.56     1896.50    226.40 o 
   1   7   9     1531.82     1568.36    197.64 o 
   3   7   9     1067.82      836.21    233.21 o 
   5   7   9       90.04      444.38    339.19 o 
   7   7   9      648.54      842.96    377.83 o 
 -20   8   9      859.74      926.92    275.92 o 
 -18   8   9      287.83      203.18    244.84 o 
 -16   8   9       72.72      262.20    230.54 o 
 -14   8   9      366.41      241.11    196.52 o 
 -12   8   9      534.85      565.44    205.83 o 
 -10   8   9     4247.22     3980.19    314.37 o 
  -8   8   9     1658.83     1420.44    175.21 o 
  -6   8   9       45.61      202.26    133.58 o 
  -4   8   9      154.61      106.42    199.34 o 
  -2   8   9       95.79      167.78    149.35 o 
   0   8   9        6.97      205.61    177.66 o 
   2   8   9       79.16      178.93    220.99 o 
   4   8   9       37.18      168.88    334.89 o 
 -17   9   9     1211.01     1415.35    326.66 o 
 -15   9   9      518.34      464.44    410.75 o 
 -13   9   9     2429.28     2832.62    289.68 o 
 -11   9   9     2463.22     2454.24    236.50 o 
  -9   9   9     8002.29     8098.50    320.52 o 
  -7   9   9     3475.38     3087.60    243.42 o 
  -5   9   9     2825.94     2639.89    254.51 o 
  -3   9   9      569.30      684.88    217.12 o 
  -1   9   9     2255.11     1881.99    394.29 o 
   3   9   9      247.53       -7.16    291.24 o 
 -14  10   9     4022.79     3944.30    527.39 o 
 -12  10   9     1419.75     1497.07    313.54 o 
 -10  10   9     2061.59     1937.93    305.70 o 
  -8  10   9       81.81      146.72    260.15 o 
  -6  10   9      365.30      455.39    278.53 o 
  -4  10   9     1247.38     1669.46    394.29 o 
 -28   0  10       23.76      207.59    245.80 o 
 -26   0  10     4019.30     3894.97    346.70 o 
 -24   0  10     1564.77     1803.39    511.64 o 
 -22   0  10    24345.50    24649.90   3057.33 o 
 -20   0  10     9428.17     7433.49    276.93 o 
 -18   0  10    29865.84    28727.62   3594.74 o 
 -16   0  10    13367.23    12229.02   1652.28 o 
 -14   0  10    16840.14    17353.44   1839.08 o 
 -12   0  10      566.87      462.90     95.70 o 
 -10   0  10     8176.57     7763.26    141.33 o 
  -8   0  10       31.80      191.95    119.91 o 
  -6   0  10     3855.70     4565.30   1016.13 o 
  -4   0  10     6135.03     6381.94    836.16 o 
  -2   0  10      326.78      283.87    126.02 o 
   0   0  10     6377.62     6202.50    953.87 o 
   2   0  10     1628.73     1411.76    168.88 o 
   4   0  10     2162.53     2634.78    327.02 o 
   6   0  10     2073.91     2274.13    396.43 o 
   8   0  10     3855.85     3855.57    397.15 o 
  10   0  10      485.30      652.61    420.05 o 
 -27   1  10     1495.25     1590.22    203.59 o 
 -25   1  10      456.76      492.10    233.40 o 
 -23   1  10     3424.00     2893.35    226.25 o 
 -21   1  10      378.70      569.02    207.88 o 
 -19   1  10      273.90      259.62    135.12 o 
 -17   1  10     2070.78     2029.63    120.08 o 
 -15   1  10       81.22      182.09     89.23 o 
 -13   1  10     2953.28     2636.78    187.11 o 
 -11   1  10     1812.97     1903.70    102.73 o 
  -9   1  10    20294.41    18054.71    713.08 o 
  -7   1  10    17267.31    19333.70   1985.67 o 
  -5   1  10    19194.32    19885.31   2292.74 o 
  -3   1  10     5098.66     5557.04    504.65 o 
  -1   1  10     6883.14     6946.93    664.44 o 
   1   1  10     2068.00     1933.06    111.99 o 
   3   1  10     1137.71     1480.28    187.72 o 
   5   1  10      268.49      366.47    195.48 o 
   7   1  10       21.35      189.78    219.10 o 
   9   1  10     1266.42     1364.09    276.01 o 
 -28   2  10      377.44      366.17    260.47 o 
 -26   2  10      452.71      613.94    284.91 o 
 -24   2  10      466.82      413.22    174.78 o 
 -22   2  10      558.16      497.63    169.51 o 
 -20   2  10      120.52      290.49    164.44 o 
 -18   2  10      431.13      486.80    150.28 o 
 -16   2  10      947.76      874.48     99.77 o 
 -14   2  10     3066.74     3292.26    134.56 o 
 -12   2  10      440.76      500.64     90.27 o 
 -10   2  10       19.81      111.47     66.40 o 
  -8   2  10     2759.40     2955.56    306.97 o 
  -6   2  10      241.03      243.17     88.71 o 
  -4   2  10     2182.82     2588.74    112.04 o 
  -2   2  10      341.85      442.12    121.80 o 
   0   2  10      968.06      798.83    101.69 o 
   2   2  10      186.74      296.21    122.28 o 
   4   2  10     1773.88     1959.90    228.32 o 
   6   2  10       46.38      103.20    183.65 o 
   8   2  10      894.66     1088.99    294.12 o 
  10   2  10      355.47      430.07    388.56 o 
 -27   3  10      980.34     1042.34    252.38 o 
 -25   3  10     3929.58     3493.29    250.40 o 
 -23   3  10     1004.39     1020.52    192.45 o 
 -21   3  10     1057.99     1044.19    139.34 o 
 -19   3  10      553.17      517.20    174.35 o 
 -17   3  10      711.14      621.77    135.99 o 
 -15   3  10     2096.26     2088.19    119.40 o 
 -13   3  10     2925.82     2715.25    114.98 o 
 -11   3  10     5420.97     5691.17    465.82 o 
  -9   3  10     7201.89     7546.18    656.69 o 
  -7   3  10    15912.69    16499.64   1440.53 o 
  -5   3  10    11412.39    10010.49    241.87 o 
  -3   3  10     5829.44     4920.48    437.22 o 
  -1   3  10       85.40      275.67    145.23 o 
   1   3  10     1297.61     1008.29    242.58 o 
   3   3  10      154.53      223.83    165.91 o 
   5   3  10       94.04      407.88    320.58 o 
   7   3  10      237.62      447.96    380.69 o 
   9   3  10      838.25      900.92    402.87 o 
 -26   4  10      984.06      543.73    243.71 o 
 -24   4  10     4782.65     4333.58    441.52 o 
 -22   4  10     7674.23     8169.35   1124.18 o 
 -20   4  10    13268.85    14597.06    686.77 o 
 -18   4  10    11568.24    12967.88    699.13 o 
 -16   4  10     5244.32     5360.56    162.93 o 
 -14   4  10     9886.14    10951.14    591.72 o 
 -12   4  10    12306.66    12600.60    777.95 o 
 -10   4  10     9567.30     9710.64    511.78 o 
  -8   4  10     1314.29     1278.01    104.61 o 
  -6   4  10      180.22      320.62    120.68 o 
  -4   4  10     3933.05     4162.97    418.41 o 
  -2   4  10     6005.04     4770.56    304.12 o 
   0   4  10     4514.52     4450.84    389.64 o 
   2   4  10     6709.37     7609.92   1087.33 o 
   4   4  10     7683.08     7798.04    500.91 o 
   6   4  10     4816.00     4920.36    490.18 o 
   8   4  10     4708.53     5773.33    534.54 o 
 -25   5  10      589.10      756.91    280.23 o 
 -23   5  10     1928.59     1652.06    238.27 o 
 -21   5  10       51.26      110.30    161.07 o 
 -19   5  10       15.41      246.52    174.72 o 
 -17   5  10      613.78      704.72    179.12 o 
 -15   5  10     2493.32     2697.10    248.51 o 
 -13   5  10     3045.79     2862.30    132.30 o 
 -11   5  10     5460.95     5769.34    380.19 o 
  -9   5  10     7517.15     8143.36    612.38 o 
  -7   5  10     6932.39     7720.68    204.06 o 
  -5   5  10     4621.72     5531.05    254.75 o 
  -3   5  10     2736.07     2777.65    329.80 o 
  -1   5  10     4423.04     5065.33    251.09 o 
   1   5  10     1059.91      980.89    200.81 o 
   3   5  10     1181.44     1150.28    218.16 o 
   5   5  10      296.51      362.39    193.78 o 
   7   5  10        2.19      412.18    400.01 o 
 -24   6  10        1.26      245.89    288.55 o 
 -22   6  10      494.51      681.08    275.03 o 
 -20   6  10      746.83      692.17    190.76 o 
 -18   6  10      923.58     1129.76    218.91 o 
 -16   6  10     1436.95     1477.24    241.79 o 
 -14   6  10     3333.33     3210.04    171.17 o 
 -12   6  10     1711.48     1540.86    130.58 o 
 -10   6  10      295.87      504.39    179.02 o 
  -8   6  10      800.28      750.30    183.77 o 
  -6   6  10     1573.63     1523.98    166.23 o 
  -4   6  10      111.41      247.57    145.70 o 
  -2   6  10       37.70      216.83    152.14 o 
   0   6  10     1799.09     1615.60    212.25 o 
   2   6  10      118.35      254.60    217.36 o 
   4   6  10      177.69      221.12    237.06 o 
   6   6  10       52.91      319.15    372.82 o 
 -23   7  10     1164.00     1372.36    274.72 o 
 -21   7  10       75.69      103.43    241.23 o 
 -19   7  10      376.86      363.75    194.45 o 
 -17   7  10       17.88      146.97    221.40 o 
 -15   7  10     2673.95     2889.58    266.67 o 
 -13   7  10      713.75      586.78    143.40 o 
 -11   7  10     2529.54     2871.94    211.43 o 
  -9   7  10      624.65      906.83    165.50 o 
  -7   7  10     4568.99     4204.24    203.79 o 
  -5   7  10     1585.58     1765.71    204.77 o 
  -3   7  10      677.18      668.47    169.78 o 
  -1   7  10      100.40      187.68    210.98 o 
   1   7  10       32.93       46.67    238.47 o 
   3   7  10      722.35      594.37    250.45 o 
   5   7  10     1836.13     1752.47    357.08 o 
 -20   8  10     8299.27     8366.42    345.90 o 
 -18   8  10     5004.83     5172.55    329.07 o 
 -16   8  10    11471.57    13021.10    345.81 o 
 -14   8  10     3561.41     3761.57    287.41 o 
 -12   8  10     8222.69     8602.28    296.97 o 
 -10   8  10     1438.02     1243.30    173.51 o 
  -8   8  10     2430.74     2235.88    200.11 o 
  -6   8  10      416.57      512.56    216.90 o 
  -4   8  10       20.14      271.64    214.28 o 
  -2   8  10     3071.67     3660.03    287.62 o 
   0   8  10     1835.43     1797.62    235.52 o 
   2   8  10     6463.72     7567.30    487.31 o 
   4   8  10     1367.66     1517.75    382.12 o 
 -17   9  10       87.66      192.14    233.22 o 
 -15   9  10     2262.08     2023.24    332.53 o 
 -13   9  10     3266.04     3008.67    251.63 o 
 -11   9  10     7470.42     7650.27    323.51 o 
  -9   9  10     2644.22     2362.46    273.55 o 
  -7   9  10     4234.97     3654.15    852.62 o 
  -5   9  10     2777.20     2439.33    405.02 o 
  -3   9  10     7050.95     7545.84    509.50 o 
  -1   9  10     1499.03     1711.68    405.02 o 
 -14  10  10        4.93      384.98    379.26 o 
 -12  10  10      166.24      176.75    376.40 o 
 -10  10  10      197.03      398.00    260.62 o 
  -8  10  10       18.93       34.35    474.43 o 
  -6  10  10       85.89      353.50    336.32 o 
  -4  10  10       14.88        1.43    721.31 o 
 -29   1  11     2509.86     3149.29    460.84 o 
 -27   1  11     2195.03     2007.04    181.41 o 
 -25   1  11     2820.34     2654.74    249.33 o 
 -23   1  11     1027.27      924.93    182.21 o 
 -21   1  11     2354.37     2137.45    296.25 o 
 -19   1  11        8.44      152.57    136.21 o 
 -17   1  11      565.16      637.80     99.37 o 
 -15   1  11     2707.79     2775.66    210.81 o 
 -13   1  11     2087.45     1904.94     87.66 o 
 -11   1  11    19737.57    21594.42   1440.96 o 
  -9   1  11     9133.25     7693.04    252.24 o 
  -7   1  11    20065.50    19906.05   1973.48 o 
  -5   1  11     5282.38     5720.75    684.16 o 
  -3   1  11     3220.11     3395.45    310.37 o 
  -1   1  11     3767.87     4381.62    176.65 o 
   1   1  11     3628.56     3884.38    194.76 o 
   3   1  11      164.71      327.91    172.04 o 
   5   1  11      337.93      503.69    221.23 o 
   7   1  11       56.90      377.02    260.76 o 
   9   1  11        4.74      225.41    322.01 o 
 -28   2  11     1465.90     1380.58    232.71 o 
 -26   2  11     1545.66     1333.88    198.67 o 
 -24   2  11     7468.38     6853.48    821.13 o 
 -22   2  11     6641.15     6351.75    296.97 o 
 -20   2  11    14078.79    14239.26    958.52 o 
 -18   2  11    11464.07    11257.02    173.86 o 
 -16   2  11    22672.63    23534.35   1106.71 o 
 -14   2  11    14369.88    15567.22   1026.35 o 
 -12   2  11    11905.50    12042.20    733.33 o 
 -10   2  11     6210.59     5024.89    190.35 o 
  -8   2  11     2508.05     2608.63    105.91 o 
  -6   2  11        7.81       91.29     89.35 o 
  -4   2  11      155.81      271.85    109.17 o 
  -2   2  11     4343.80     4584.61    534.30 o 
   0   2  11     3733.01     4111.41    165.05 o 
   2   2  11     8206.57     8962.86    254.70 o 
   4   2  11     6380.52     7428.47    281.48 o 
   6   2  11     6308.09     6939.47    317.26 o 
   8   2  11     2265.61     1906.29    321.13 o 
 -27   3  11     1368.34     1183.56    246.22 o 
 -25   3  11     6469.71     6549.74    362.80 o 
 -23   3  11      750.87      714.87    314.86 o 
 -21   3  11     2695.62     2936.41    147.16 o 
 -19   3  11      103.75      160.59    108.37 o 
 -17   3  11     2617.34     2582.65    107.73 o 
 -15   3  11     4984.92     5784.45    351.07 o 
 -13   3  11     3775.99     4296.90    355.30 o 
 -11   3  11    15164.34    12580.26    227.31 o 
  -9   3  11     3677.92     3660.83    344.90 o 
  -7   3  11    10181.55    10768.08    908.91 o 
  -5   3  11     4596.92     3556.97    211.46 o 
  -3   3  11    24504.52    20079.68    456.90 o 
  -1   3  11      843.98      784.63    143.21 o 
   1   3  11     1647.20     1787.38    244.74 o 
   3   3  11      114.10       99.47    187.12 o 
   5   3  11      676.30     1090.55    412.89 o 
   7   3  11      309.48      278.36    401.44 o 
 -26   4  11       24.07      127.56    231.98 o 
 -24   4  11        1.72      366.38    336.32 o 
 -22   4  11     1175.60     1229.35    203.77 o 
 -20   4  11      736.91      878.73    141.50 o 
 -18   4  11      149.57      247.46    182.37 o 
 -16   4  11        8.11      122.01    120.34 o 
 -14   4  11     2398.54     2563.99    154.31 o 
 -12   4  11     1136.78     1319.40    139.54 o 
 -10   4  11       91.70      153.83    115.28 o 
  -8   4  11     1977.56     1827.42    122.64 o 
  -6   4  11      664.11      590.31    122.26 o 
  -4   4  11      200.95      103.37    133.67 o 
  -2   4  11      789.96      706.58    139.85 o 
   0   4  11      454.01      542.14    216.21 o 
   2   4  11      814.60      899.09    194.95 o 
   4   4  11        8.86      102.33    359.94 o 
   6   4  11      108.66      -45.80    311.99 o 
 -25   5  11       46.37      434.36    341.33 o 
 -23   5  11     1643.62     1489.34    287.39 o 
 -21   5  11      542.51      597.48    228.39 o 
 -19   5  11     2692.75     2769.40    185.38 o 
 -17   5  11      184.16      289.07    160.19 o 
 -15   5  11       35.53      170.48    116.91 o 
 -13   5  11     1414.60     1417.42    134.07 o 
 -11   5  11      235.08      271.36    125.03 o 
  -9   5  11     6733.47     5914.53    227.98 o 
  -7   5  11     1004.30     1027.51    128.19 o 
  -5   5  11     4840.18     4876.62    599.99 o 
  -3   5  11     2732.54     3086.18    177.34 o 
  -1   5  11     7296.37     8489.87    346.34 o 
   1   5  11      868.03      980.92    237.22 o 
   3   5  11      805.36      995.40    262.98 o 
   5   5  11      508.72      678.37    329.88 o 
 -24   6  11     1550.66     1752.64    286.35 o 
 -22   6  11     6135.92     6671.35    334.79 o 
 -20   6  11     6417.25     6957.88    227.33 o 
 -18   6  11    19184.72    21849.00    362.54 o 
 -16   6  11    10557.91    11321.83    431.65 o 
 -14   6  11    13708.04    14677.95    583.05 o 
 -12   6  11     4700.46     4934.66    271.12 o 
 -10   6  11     1757.38     1634.81    152.18 o 
  -8   6  11      186.06      187.99    171.25 o 
  -6   6  11        2.80      220.52    167.59 o 
  -4   6  11     3278.04     2806.59    240.09 o 
  -2   6  11     1070.26     1266.33    228.42 o 
   0   6  11     5793.93     6399.13    577.93 o 
   2   6  11     2555.80     2534.63    292.71 o 
   4   6  11     3517.35     3681.43    343.85 o 
 -23   7  11     1112.04     1164.74    300.43 o 
 -21   7  11       27.92      142.51    268.84 o 
 -19   7  11      114.80      389.51    188.44 o 
 -17   7  11      960.32      633.82    245.38 o 
 -15   7  11      873.30      724.87    198.81 o 
 -13   7  11     4555.87     4705.50    250.67 o 
 -11   7  11     6333.53     5793.75    396.31 o 
  -9   7  11     7280.87     6505.64   1081.96 o 
  -7   7  11     7143.70     7397.49   1409.34 o 
  -5   7  11     9411.35     9902.59    332.21 o 
  -3   7  11     3645.09     3427.66    376.12 o 
  -1   7  11     2605.82     2914.61    571.39 o 
   1   7  11     1243.97     1142.70    245.79 o 
   3   7  11     1402.67     1060.37    240.25 o 
 -20   8  11      584.60      636.51    294.34 o 
 -18   8  11      152.69      261.17    229.11 o 
 -16   8  11       27.29      199.42    223.95 o 
 -14   8  11       76.42       61.66    156.13 o 
 -12   8  11      247.11      138.40    227.75 o 
 -10   8  11     2041.86     1441.61    226.39 o 
  -8   8  11        6.57      178.06    202.00 o 
  -6   8  11        0.29      175.98    244.49 o 
  -4   8  11       24.48     -140.09    239.86 o 
  -2   8  11        3.38      255.46    250.74 o 
   0   8  11       10.72      109.97    265.47 o 
   2   8  11       54.13       41.50    319.15 o 
 -17   9  11      459.68      775.69    430.07 o 
 -15   9  11      195.73      287.65    246.14 o 
 -13   9  11     1797.39     2072.48    275.18 o 
 -11   9  11     1505.46     1567.60    756.37 o 
  -9   9  11     4086.75     3772.72    305.59 o 
  -7   9  11     1733.27     1502.22    281.44 o 
  -5   9  11     2629.59     2187.69    275.26 o 
  -3   9  11      371.26      699.84    362.80 o 
  -1   9  11      545.21      523.81    387.85 o 
 -14  10  11     3700.66     3716.03    494.47 o 
 -12  10  11     2398.90     2116.70    374.25 o 
  -6  10  11      112.55      347.77    387.13 o 
 -28   0  12      109.17      191.04    268.57 o 
 -26   0  12      526.13      636.66    244.88 o 
 -24   0  12      179.54      310.56    285.52 o 
 -22   0  12     7495.66     6636.33    334.89 o 
 -20   0  12     4631.25     4714.97    720.59 o 
 -18   0  12    38726.42    36432.29   3410.47 o 
 -16   0  12    12239.15    12022.37    684.46 o 
 -14   0  12    25786.13    28838.23   2554.28 o 
 -12   0  12     7386.57     8094.24   1179.28 o 
 -10   0  12     7245.39     6523.98    260.47 o 
  -8   0  12      779.98     1137.48    309.85 o 
  -6   0  12      851.08      977.69    155.08 o 
  -4   0  12     1892.41     2460.26    491.25 o 
  -2   0  12     3827.00     3280.88    505.56 o 
   0   0  12    26607.02    27889.12   2902.77 o 
   2   0  12     4943.86     6298.57    401.44 o 
   4   0  12     6070.30     7321.14    435.08 o 
   6   0  12      319.42      576.76    423.63 o 
 -29   1  12     1000.52      987.52    285.97 o 
 -27   1  12     2965.05     3243.73    203.74 o 
 -25   1  12       76.58      184.12    203.34 o 
 -23   1  12      546.53      288.38    231.13 o 
 -21   1  12       81.15      186.77    239.01 o 
 -19   1  12       18.64      151.31    115.51 o 
 -17   1  12     3935.20     4294.15    220.08 o 
 -15   1  12     5489.35     5353.18    126.99 o 
 -13   1  12    11805.80    13024.05    891.67 o 
 -11   1  12     2718.14     2515.03    356.84 o 
  -9   1  12     7989.94     6500.28    301.62 o 
  -7   1  12     6781.19     7095.33    767.93 o 
  -5   1  12    13420.29    13525.86   1308.53 o 
  -3   1  12     3740.91     3725.40    296.02 o 
  -1   1  12     4562.31     4707.32    390.63 o 
   1   1  12     1509.24     1323.82    145.46 o 
   3   1  12     1752.46     2057.86    241.51 o 
   5   1  12       18.01      106.85    222.10 o 
   7   1  12       39.41      185.91    262.74 o 
 -28   2  12      812.25      957.31    236.75 o 
 -26   2  12      849.69      786.21    246.88 o 
 -24   2  12      327.07      532.08    219.78 o 
 -22   2  12     2300.69     1856.96    267.63 o 
 -20   2  12        4.08      201.02    149.76 o 
 -18   2  12      158.35      217.51    102.42 o 
 -16   2  12      360.62      545.00    117.43 o 
 -14   2  12     3388.11     3558.63    158.72 o 
 -12   2  12      191.86      215.46    118.41 o 
 -10   2  12      686.96      489.79    120.08 o 
  -8   2  12      385.70      481.46    104.52 o 
  -6   2  12      516.49      609.44    133.86 o 
  -4   2  12     1753.32     1512.88    202.96 o 
  -2   2  12        6.61      284.77    116.69 o 
   0   2  12      148.77      119.98    138.91 o 
   2   2  12        6.40       24.04    192.89 o 
   4   2  12      476.87      515.45    227.15 o 
   6   2  12      276.82      335.61    332.75 o 
 -27   3  12      753.33      797.56    240.55 o 
 -25   3  12     1046.61     1137.06    286.23 o 
 -23   3  12       19.59      116.64    242.58 o 
 -21   3  12       67.33      218.34    138.36 o 
 -19   3  12      466.29      486.87    139.59 o 
 -17   3  12       94.65      201.72    108.66 o 
 -15   3  12     7945.07     8034.67    522.73 o 
 -13   3  12    12409.78    11849.29    579.98 o 
 -11   3  12     9284.60     7690.62    310.92 o 
  -9   3  12     2981.55     2330.73    187.93 o 
  -7   3  12     7646.39     7275.36    601.64 o 
  -5   3  12    13472.87    12280.48   1702.08 o 
  -3   3  12    10317.82     9598.08   1015.52 o 
  -1   3  12     1245.61     1250.70    285.88 o 
   1   3  12      527.93      431.47    174.30 o 
   3   3  12        9.47      251.89    348.49 o 
   5   3  12      190.40      466.56    327.02 o 
 -26   4  12     3949.97     3671.66    415.04 o 
 -24   4  12     4712.47     4813.02    400.01 o 
 -22   4  12     7729.38     7920.54    270.90 o 
 -20   4  12    13468.35    14029.74    634.01 o 
 -18   4  12     9579.08    11584.73    503.83 o 
 -16   4  12     7843.37     8292.60    414.49 o 
 -14   4  12     8541.89     9321.78    436.07 o 
 -12   4  12     3300.94     3256.88    325.63 o 
 -10   4  12     2207.72     1800.44    237.15 o 
  -8   4  12      218.71      217.64    131.95 o 
  -6   4  12      125.51      287.90    123.06 o 
  -4   4  12     2361.53     2249.06    168.25 o 
  -2   4  12     3567.10     3427.41    438.13 o 
   0   4  12     6502.70     7396.58    859.06 o 
   2   4  12     8730.53     9112.73    586.42 o 
   4   4  12     5236.24     6074.60    450.82 o 
 -25   5  12     1235.41     1320.97    443.66 o 
 -23   5  12     2520.50     2769.50    234.47 o 
 -21   5  12     1091.61     1152.91    211.30 o 
 -19   5  12      822.10      992.46    236.97 o 
 -17   5  12      940.05      984.49    166.46 o 
 -15   5  12      666.38      678.65    144.01 o 
 -13   5  12      924.73      794.57    178.48 o 
 -11   5  12     6026.45     5047.27    208.38 o 
  -9   5  12    13176.21    11506.41    252.71 o 
  -7   5  12    10301.65    10159.90    972.33 o 
  -5   5  12     4097.92     4516.41    389.18 o 
  -3   5  12     3986.67     4124.60    200.46 o 
  -1   5  12     5012.83     4653.70    292.39 o 
   1   5  12     2063.14     2191.42    677.66 o 
   3   5  12      971.87     1278.11    275.12 o 
 -24   6  12        8.54      -14.30    261.89 o 
 -22   6  12     1327.88     1491.30    193.79 o 
 -20   6  12      643.93      651.15    204.26 o 
 -18   6  12      258.86      299.75    158.62 o 
 -16   6  12      251.42      373.05    141.97 o 
 -14   6  12     3587.18     3274.74    190.38 o 
 -12   6  12        9.01      182.58    187.15 o 
 -10   6  12      254.40      388.07    156.55 o 
  -8   6  12      102.42      285.74    157.45 o 
  -6   6  12     1542.81     1456.57    224.85 o 
  -4   6  12       34.18      140.84    137.24 o 
  -2   6  12      125.79      252.50    181.33 o 
   0   6  12       45.29      358.72    225.92 o 
   2   6  12     1192.81     1288.02    215.25 o 
   4   6  12       59.13      259.76    382.12 o 
 -23   7  12      645.95      803.84    288.16 o 
 -21   7  12      520.14      294.44    232.11 o 
 -19   7  12       32.80      228.90    196.49 o 
 -17   7  12       14.20       21.63    209.84 o 
 -15   7  12     1308.04     1412.75    165.44 o 
 -13   7  12     1383.62     1094.09    200.70 o 
 -11   7  12     7772.65     6469.03    272.96 o 
  -9   7  12     3061.71     2625.67    262.01 o 
  -7   7  12     4943.67     4105.06    261.55 o 
  -5   7  12     2607.46     2559.49    309.03 o 
  -3   7  12     5728.10     5566.31    285.01 o 
  -1   7  12      959.83      666.22    271.10 o 
   1   7  12      115.29      365.32    203.32 o 
 -20   8  12     4711.14     4539.86    328.88 o 
 -18   8  12     3185.22     3857.45    240.40 o 
 -16   8  12    10356.50    10901.46    357.12 o 
 -14   8  12     1489.84     1471.22    229.55 o 
 -12   8  12     1604.55     1048.63    257.87 o 
 -10   8  12       53.93      124.59    214.13 o 
  -8   8  12      995.47     1227.33    252.74 o 
  -6   8  12      307.67      446.63    256.78 o 
  -4   8  12      172.96      381.75    242.34 o 
  -2   8  12     2926.47     3224.07    321.00 o 
   0   8  12      489.81      591.17    278.74 o 
 -17   9  12       12.28      100.18    381.41 o 
 -15   9  12      724.07      396.18    226.27 o 
 -13   9  12      950.96      683.02    276.89 o 
 -11   9  12     5133.18     5061.10    984.64 o 
  -9   9  12     4154.33     3553.95    820.06 o 
  -7   9  12     5444.09     5194.08   1104.86 o 
  -5   9  12     2545.90     3459.13    488.03 o 
 -29   1  13     2356.73     2395.94    253.41 o 
 -27   1  13     1920.58     1754.67    282.82 o 
 -25   1  13     6533.27     6243.04    405.03 o 
 -23   1  13     4180.58     3485.61    315.57 o 
 -21   1  13     2339.04     2160.49    279.44 o 
 -19   1  13      150.02      100.31    131.65 o 
 -17   1  13      298.08      431.43    114.67 o 
 -15   1  13      574.27      433.77    144.77 o 
 -13   1  13      775.76      658.87    159.15 o 
 -11   1  13    17366.06    18260.09   1484.04 o 
  -9   1  13    15896.83    17083.13   1566.74 o 
  -7   1  13    17845.18    20311.87   1994.76 o 
  -5   1  13     1581.43     1566.06    113.82 o 
  -3   1  13     5480.99     5303.06    555.99 o 
  -1   1  13     4935.49     5196.63    353.24 o 
   1   1  13     1963.67     2215.82    245.64 o 
   3   1  13      217.28      414.50    236.90 o 
   5   1  13      149.22      444.87    278.02 o 
 -30   2  13      411.12      337.04    324.16 o 
 -28   2  13      119.98      111.44    252.11 o 
 -26   2  13     1970.20     1673.06    224.13 o 
 -24   2  13    10911.86    10997.63    272.17 o 
 -22   2  13     7209.63     8222.65    502.70 o 
 -20   2  13     9685.00    10377.82    227.60 o 
 -18   2  13     8119.19     9579.23    300.83 o 
 -16   2  13    18610.49    18382.80    274.55 o 
 -14   2  13     9703.75     9536.70    221.10 o 
 -12   2  13    11192.13    10152.14    458.69 o 
 -10   2  13     5076.83     5350.28    714.09 o 
  -8   2  13     2965.17     3300.72    262.86 o 
  -6   2  13       17.91      137.66    115.96 o 
  -4   2  13      176.39      209.13    113.57 o 
  -2   2  13      112.84      134.70    150.78 o 
   0   2  13      255.48      251.13    150.06 o 
   2   2  13     1510.70     1672.32    352.78 o 
   4   2  13     2860.94     4161.12    472.29 o 
 -27   3  13      645.71      855.12    390.71 o 
 -25   3  13     3541.92     4045.91    432.21 o 
 -23   3  13      163.14      130.95    298.40 o 
 -21   3  13     2117.11     2517.65    270.09 o 
 -19   3  13        3.72      121.70    109.33 o 
 -17   3  13     2007.82     1795.43    185.81 o 
 -15   3  13     1494.34     1628.16    217.36 o 
 -13   3  13      206.99      203.31    144.96 o 
 -11   3  13     4591.06     4184.65    197.99 o 
  -9   3  13      881.16      901.71    125.86 o 
  -7   3  13     3508.49     3601.32    374.82 o 
  -5   3  13     2326.50     1907.25    188.71 o 
  -3   3  13     9521.17     8497.64    381.05 o 
  -1   3  13     1293.37     1508.94    262.19 o 
   1   3  13     4243.57     4774.85    722.02 o 
   3   3  13       11.51      178.90    318.43 o 
 -26   4  13       50.93      250.45    368.53 o 
 -24   4  13        9.93      488.74    382.12 o 
 -22   4  13      240.94      285.67    184.40 o 
 -20   4  13     2575.24     2673.14    221.40 o 
 -18   4  13     1459.51     1547.50    164.50 o 
 -16   4  13     1593.35     1442.14    186.13 o 
 -14   4  13       26.07      120.84    134.99 o 
 -12   4  13       23.80      153.77    122.39 o 
 -10   4  13      275.87      157.67    151.80 o 
  -8   4  13      474.19      459.86    135.07 o 
  -6   4  13     1226.85     1218.18    142.22 o 
  -4   4  13        1.72      154.99    127.11 o 
  -2   4  13     1035.46      783.67    225.83 o 
   0   4  13      371.39      283.07    236.34 o 
   2   4  13      188.04      405.02    395.00 o 
 -25   5  13      534.02      764.24    366.38 o 
 -23   5  13     1656.69     1656.34    215.09 o 
 -21   5  13       13.72      164.46    199.69 o 
 -19   5  13     1366.23     1422.78    181.83 o 
 -17   5  13      449.93      430.26    174.75 o 
 -15   5  13        9.16      281.98    154.85 o 
 -13   5  13     1331.20     1422.67    214.39 o 
 -11   5  13      305.72      435.70    217.28 o 
  -9   5  13     6071.37     5368.94    322.73 o 
  -7   5  13      131.70      238.46    156.74 o 
  -5   5  13     1750.25     1816.37    249.13 o 
  -3   5  13       45.69      322.68    182.49 o 
  -1   5  13     1735.02     1629.21    206.56 o 
   1   5  13      549.61      868.71    224.65 o 
 -24   6  13      704.26      633.55    222.32 o 
 -22   6  13     6083.12     6814.78    235.70 o 
 -20   6  13     5648.42     6729.31    352.07 o 
 -18   6  13    10728.07    11120.19    423.27 o 
 -16   6  13     8409.41     7705.93    325.59 o 
 -14   6  13    22358.71    19771.03    885.18 o 
 -12   6  13     9954.46     8599.30    472.64 o 
 -10   6  13     6332.63     4996.33    342.76 o 
  -8   6  13     1033.40      661.55    170.21 o 
  -6   6  13      152.76      273.36    172.21 o 
  -4   6  13       67.78      179.80    179.77 o 
  -2   6  13      468.89      602.80    210.72 o 
   0   6  13     4832.98     5011.39    301.20 o 
   2   6  13     1611.83     1559.24    319.87 o 
 -23   7  13     1387.32     1440.12    256.80 o 
 -21   7  13      209.51      241.53    238.78 o 
 -19   7  13       73.22       76.26    221.19 o 
 -17   7  13      487.32      410.31    263.27 o 
 -15   7  13     1166.84     1062.82    189.70 o 
 -13   7  13     3684.82     2982.17    257.77 o 
 -11   7  13     1919.18     1576.54    264.89 o 
  -9   7  13     3314.34     2148.87    253.12 o 
  -7   7  13     5705.31     4209.86    271.41 o 
  -5   7  13     5588.23     5329.77    455.31 o 
  -3   7  13     1519.92     1469.50    228.40 o 
  -1   7  13     1150.77     1049.06    222.76 o 
 -20   8  13       33.45      404.31    384.27 o 
 -18   8  13      258.52      567.84    298.75 o 
 -16   8  13       16.41      186.12    240.81 o 
 -14   8  13      737.51      574.10    293.39 o 
 -12   8  13       51.15      155.02    272.46 o 
 -10   8  13      398.84      405.22    191.34 o 
  -8   8  13       48.67      282.32    281.08 o 
  -6   8  13      510.32      234.36    228.84 o 
  -4   8  13       24.64      196.72    197.71 o 
  -2   8  13        9.97      450.10    417.19 o 
 -13   9  13      467.84      586.06    319.87 o 
 -11   9  13      191.78      120.96    298.48 o 
  -9   9  13     2049.95     1819.02    452.96 o 
  -7   9  13     1505.32     1006.11    426.49 o 
 -28   0  14       10.13      233.69    256.01 o 
 -26   0  14      856.32      656.19    320.58 o 
 -24   0  14      320.65      334.18    322.01 o 
 -22   0  14     5212.98     4604.78    259.76 o 
 -20   0  14     5817.28     6108.94    342.76 o 
 -18   0  14    29433.63    31784.82    517.37 o 
 -16   0  14     7074.28     7657.47    379.26 o 
 -14   0  14    25047.33    26686.03   3219.06 o 
 -12   0  14     6496.56     5874.95    299.83 o 
 -10   0  14    10118.78    10436.79   1383.58 o 
  -8   0  14      601.41      608.91    185.86 o 
  -6   0  14     3024.02     2907.15    374.61 o 
  -4   0  14      333.77      604.62    223.39 o 
  -2   0  14      762.74      977.65    198.76 o 
   0   0  14     6365.86     7266.04    407.88 o 
   2   0  14     1442.03     1428.31    432.21 o 
   4   0  14     3126.01     2941.77    390.71 o 
 -29   1  14     1998.21     1844.97    213.26 o 
 -27   1  14     6308.50     6638.69    313.12 o 
 -25   1  14     2274.58     2020.55    236.71 o 
 -23   1  14     5248.65     4757.38    522.73 o 
 -21   1  14     1373.79     1365.70    202.40 o 
 -19   1  14     2746.85     2736.05    177.80 o 
 -17   1  14       64.99      198.22    127.50 o 
 -15   1  14      955.17      819.83    185.22 o 
 -13   1  14     5491.69     4866.03    398.94 o 
 -11   1  14     1809.79     1247.82    162.69 o 
  -9   1  14     5510.84     6030.34    641.92 o 
  -7   1  14     5429.17     6021.17    576.54 o 
  -5   1  14     9800.97    10911.09   1052.89 o 
  -3   1  14     2329.46     2580.54    179.79 o 
  -1   1  14     2192.30     2318.57    198.64 o 
   1   1  14      538.76      468.62    227.81 o 
   3   1  14     1209.69     1568.33    290.82 o 
 -28   2  14        0.11      -54.95    250.14 o 
 -26   2  14      959.47     1270.61    257.13 o 
 -24   2  14       70.29      253.32    280.51 o 
 -22   2  14     2819.99     2694.85    215.66 o 
 -20   2  14       12.97      218.77    254.28 o 
 -18   2  14      338.02      452.56    138.94 o 
 -16   2  14     1209.13     1151.86    131.68 o 
 -14   2  14       67.85      137.15    124.89 o 
 -12   2  14        0.99      232.01    131.11 o 
 -10   2  14     1970.84     1932.48    228.47 o 
  -8   2  14      171.75      233.67    174.74 o 
  -6   2  14      815.80      598.79    163.18 o 
  -4   2  14      124.35      180.21    134.65 o 
  -2   2  14     2397.35     2273.13    289.45 o 
   0   2  14       22.11      160.24    236.86 o 
   2   2  14       35.69      287.66    311.99 o 
 -29   3  14     2251.32     2336.38    540.98 o 
 -27   3  14     1029.98     1058.35    438.65 o 
 -25   3  14     1767.21     1879.84    392.14 o 
 -23   3  14     2019.33     2390.37    529.89 o 
 -21   3  14     1687.68     1941.38    232.69 o 
 -19   3  14       64.20       94.07    158.66 o 
 -17   3  14      341.75      340.75    141.08 o 
 -15   3  14      783.85      788.69    157.95 o 
 -13   3  14      222.43      312.46    151.23 o 
 -11   3  14     1263.60     1280.18    188.68 o 
  -9   3  14      988.74      888.14    139.24 o 
  -7   3  14     3429.65     2946.03    198.00 o 
  -5   3  14     3800.59     3796.81    445.59 o 
  -3   3  14     4710.56     4652.98    441.17 o 
  -1   3  14     2731.67     2505.16    339.90 o 
   1   3  14     1720.32     2284.15    471.57 o 
 -28   4  14      281.46      647.60    405.74 o 
 -26   4  14     1702.75     2197.56    401.44 o 
 -24   4  14     2311.79     2311.33    252.96 o 
 -22   4  14    10355.32    11234.49    401.04 o 
 -20   4  14    14398.17    16562.53   1601.48 o 
 -18   4  14    11568.29    11875.45   1042.26 o 
 -16   4  14    11464.32    10946.74    371.75 o 
 -14   4  14     9405.11     8833.51    261.55 o 
 -12   4  14     8597.40     8499.41    571.03 o 
 -10   4  14     8057.57     6949.11    456.18 o 
  -8   4  14     1703.55     1586.72    142.64 o 
  -6   4  14      216.03      159.90    147.48 o 
  -4   4  14       59.54      112.25    163.07 o 
  -2   4  14      125.86      131.82    193.92 o 
   0   4  14     1436.49     1581.73    265.76 o 
 -27   5  14     3588.47     3273.08    527.39 o 
 -25   5  14     4149.75     4239.84    425.06 o 
 -23   5  14     2184.32     2456.97    250.81 o 
 -21   5  14     1860.06     1976.39    262.40 o 
 -19   5  14     1739.44     1837.95    279.32 o 
 -17   5  14       18.83       44.72    181.98 o 
 -15   5  14      113.65      183.66    188.59 o 
 -13   5  14     2459.93     2196.85    246.13 o 
 -11   5  14     3868.37     3444.03    243.60 o 
  -9   5  14     5729.29     4911.09    251.43 o 
  -7   5  14     6917.87     7206.01    740.46 o 
  -5   5  14     5674.67     5270.01    245.10 o 
  -3   5  14     3047.67     3378.40    242.86 o 
  -1   5  14      947.42     1322.33    249.16 o 
   1   5  14      790.56     1114.88    435.79 o 
 -24   6  14       55.66      218.77    200.22 o 
 -22   6  14      127.70      138.55    217.15 o 
 -20   6  14      508.92      589.81    260.82 o 
 -18   6  14      167.64      208.17    212.77 o 
 -16   6  14      163.24      250.56    196.20 o 
 -14   6  14     1347.37     1071.70    231.73 o 
 -12   6  14       12.04      343.64    217.27 o 
 -10   6  14      186.04      516.04    244.13 o 
  -8   6  14      142.79       98.01    164.83 o 
  -6   6  14      902.39      733.04    163.96 o 
  -4   6  14       22.79      174.08    191.86 o 
  -2   6  14      255.95      192.05    277.51 o 
   0   6  14      173.91      328.36    269.64 o 
 -23   7  14     1113.74     1238.67    257.66 o 
 -21   7  14     2323.62     2526.20    317.33 o 
 -19   7  14      159.60      372.88    277.78 o 
 -17   7  14      123.54      306.40    260.42 o 
 -15   7  14       11.25      119.75    190.39 o 
 -13   7  14       53.03      239.19    178.63 o 
 -11   7  14     2385.17     1758.45    236.50 o 
  -9   7  14     1106.07     1320.97    215.82 o 
  -7   7  14     2897.26     2838.76    243.20 o 
  -5   7  14     1239.45      954.03    256.84 o 
  -3   7  14     2237.35     1702.65    282.52 o 
 -18   8  14     4469.13     4840.20    331.92 o 
 -16   8  14    10325.47     9383.66    475.15 o 
 -14   8  14     2832.68     2335.60    246.61 o 
 -12   8  14     4589.96     3692.92    326.31 o 
 -10   8  14      786.48      989.08    203.82 o 
  -8   8  14     2395.52     1895.55    255.53 o 
  -6   8  14        1.48      172.46    327.02 o 
 -15   9  14      724.89      520.95    435.08 o 
 -29   1  15     2540.05     2187.04    284.39 o 
 -27   1  15      826.23      609.33    248.49 o 
 -23   1  15     1071.56     1009.69    236.86 o 
 -21   1  15     1502.50     1589.34    217.63 o 
 -19   1  15      458.79      583.86    232.66 o 
 -17   1  15      839.39      924.45    149.63 o 
 -15   1  15     2719.73     2708.86    194.55 o 
 -13   1  15     1137.21     1213.98    171.35 o 
 -11   1  15     3548.29     2967.35    193.92 o 
  -9   1  15    11544.59    12286.99   1392.29 o 
  -7   1  15    16751.09    17673.54   1913.68 o 
  -5   1  15     2757.50     2554.43    164.53 o 
  -3   1  15     3865.42     3835.26    242.20 o 
  -1   1  15      942.86     1081.13    266.49 o 
   1   1  15     1659.72     1799.06    250.15 o 
   3   1  15      494.19      713.44    445.81 o 
 -28   2  15        8.93      245.14    222.92 o 
 -26   2  15       21.81      272.64    259.04 o 
 -22   2  15     5254.94     6278.54    367.09 o 
 -20   2  15     8964.83     9080.68    248.06 o 
 -18   2  15     7080.40     8033.51    479.26 o 
 -16   2  15    13587.62    14256.06   1183.90 o 
 -14   2  15     8768.31     7954.91    299.47 o 
 -12   2  15     8553.25     6816.98    359.58 o 
 -10   2  15     2284.57     1703.23    186.99 o 
  -8   2  15     3552.78     3244.25    191.08 o 
  -6   2  15      284.42      443.85    160.46 o 
  -4   2  15      673.02      975.17    193.84 o 
  -2   2  15     3028.10     3167.49    396.43 o 
   0   2  15     1481.78     1924.92    462.98 o 
 -29   3  15     2932.11     2864.48    405.02 o 
 -27   3  15      465.24      727.03    389.99 o 
 -23   3  15      344.88      578.19    349.21 o 
 -21   3  15     2105.28     2146.30    223.42 o 
 -19   3  15      401.67      416.49    176.07 o 
 -17   3  15        1.90      284.82    196.50 o 
 -15   3  15     2113.53     2425.96    196.80 o 
 -13   3  15       19.36      223.41    200.36 o 
 -11   3  15     6100.42     5329.88    252.04 o 
  -9   3  15      303.82      255.03    124.56 o 
  -7   3  15     2454.92     1871.08    226.27 o 
  -5   3  15     1384.43     1161.67    227.58 o 
  -3   3  15     4468.27     4843.08    737.41 o 
  -1   3  15     1920.93     2198.11    263.20 o 
 -28   4  15      313.60      582.49    368.53 o 
 -24   4  15      497.61      430.78    359.22 o 
 -22   4  15      763.35      816.46    215.32 o 
 -20   4  15      213.25      266.82    164.16 o 
 -18   4  15      498.03      455.73    165.65 o 
 -16   4  15     3969.30     3917.53    358.01 o 
 -14   4  15      279.82      402.01    221.62 o 
 -12   4  15      207.55      201.88    171.53 o 
 -10   4  15      120.62      353.96    234.64 o 
  -8   4  15      539.73      604.74    158.46 o 
  -6   4  15      300.40      431.01    161.27 o 
  -4   4  15       45.21      146.35    206.72 o 
  -2   4  15      447.39      530.11    260.51 o 
   0   4  15        7.24      158.86    347.77 o 
 -27   5  15     2092.23     2327.80    500.91 o 
 -25   5  15       51.00       38.64    323.44 o 
 -23   5  15     1120.33     1342.85    294.47 o 
 -21   5  15       97.82      471.05    251.65 o 
 -19   5  15     1166.65     1181.06    216.30 o 
 -17   5  15     1567.35     1311.58    188.26 o 
 -15   5  15      734.55      839.30    185.54 o 
 -13   5  15     3059.56     2927.53    252.74 o 
 -11   5  15      728.09      554.27    156.00 o 
  -9   5  15     3607.51     3736.19    345.59 o 
  -7   5  15     1940.57     2169.41    177.06 o 
  -5   5  15     6992.94     8601.29    599.30 o 
  -3   5  15      552.04      706.74    239.38 o 
  -1   5  15     1386.46     1330.15    281.71 o 
 -24   6  15     1520.35     1642.75    361.37 o 
 -22   6  15     4705.28     5570.94    817.91 o 
 -20   6  15     5112.04     6284.59    375.61 o 
 -18   6  15    10202.86    10349.13    293.61 o 
 -16   6  15     6016.69     5615.17    444.77 o 
 -14   6  15     6729.73     6607.48    314.25 o 
 -12   6  15     1543.52     1532.85    297.16 o 
 -10   6  15     4051.18     3752.90    482.30 o 
  -8   6  15      209.29      323.82    161.34 o 
  -6   6  15        6.07      297.37    161.32 o 
  -4   6  15      309.03      566.46    223.08 o 
 -21   7  15      703.03      737.08    297.16 o 
 -19   7  15      705.18      867.32    267.78 o 
 -17   7  15      411.95      605.03    266.30 o 
 -15   7  15       41.40      -31.50    204.98 o 
 -13   7  15     1778.95     1988.38    254.37 o 
 -11   7  15     2557.25     2528.39    267.19 o 
  -9   7  15     4082.46     3878.03    236.82 o 
  -7   7  15     3681.90     3905.37    220.34 o 
  -5   7  15     4711.45     4747.90    422.91 o 
 -16   8  15        4.77       22.90    377.11 o 
 -14   8  15       17.35       -0.44     20.39 o 
 -12   8  15      191.13       88.82    251.36 o 
 -10   8  15       31.78      312.71    381.41 o 
  -8   8  15       66.57      332.03    360.65 o 
 -22   0  16      981.63     1169.98    330.60 o 
 -20   0  16     5433.77     4846.65    334.89 o 
 -18   0  16    19163.65    19830.27    472.29 o 
 -16   0  16     5217.90     5105.69    357.79 o 
 -14   0  16    13974.53    16333.99   2680.22 o 
 -12   0  16     2699.89     2693.46    330.60 o 
 -10   0  16     7205.71     7897.78   1180.71 o 
  -8   0  16       38.90      262.93    214.96 o 
  -6   0  16     1060.88     1331.61    253.25 o 
  -4   0  16      257.95      529.08    233.37 o 
  -2   0  16     1103.88     1060.50    351.35 o 
   0   0  16     1355.15     1336.00    357.79 o 
 -29   1  16     1017.24     1671.60    395.72 o 
 -23   1  16     3500.34     3006.89    362.09 o 
 -21   1  16      609.54      654.12    214.93 o 
 -19   1  16     5383.10     5436.61    275.69 o 
 -17   1  16     1948.59     1835.59    185.97 o 
 -15   1  16      329.57      353.62    192.85 o 
 -13   1  16     2609.26     2281.51    240.67 o 
 -11   1  16     1194.19     1214.50    241.15 o 
  -9   1  16     1451.63     1718.41    164.02 o 
  -7   1  16     1097.85     1308.06    174.89 o 
  -5   1  16     6233.52     7120.94    459.00 o 
  -3   1  16     3742.27     3908.66    316.82 o 
  -1   1  16     2657.88     3441.96    397.15 o 
 -24   2  16       22.06      305.55    312.71 o 
 -22   2  16     5568.84     5206.90    423.63 o 
 -20   2  16       69.67      325.66    220.26 o 
 -18   2  16      796.45      963.29    178.55 o 
 -16   2  16       20.99      245.77    157.48 o 
 -14   2  16      163.32      246.89    172.77 o 
 -12   2  16       23.80      140.36    149.11 o 
 -10   2  16      504.31      476.98    176.70 o 
  -8   2  16      176.33      270.81    222.11 o 
  -6   2  16       66.19      205.34    175.02 o 
  -4   2  16      297.16      435.55    245.00 o 
  -2   2  16      261.01      421.91    237.30 o 
 -25   3  16     4823.31     5437.73    324.88 o 
 -23   3  16     2058.44     1973.58    337.04 o 
 -21   3  16     1165.05     1739.34    251.97 o 
 -19   3  16     2072.33     1943.45    243.85 o 
 -17   3  16     2340.08     2363.38    244.67 o 
 -15   3  16      401.97      336.99    219.09 o 
 -13   3  16     2037.37     2339.56    246.66 o 
 -11   3  16     3627.77     3454.37    276.38 o 
  -9   3  16      216.21      389.37    146.31 o 
  -7   3  16      653.07      640.74    229.34 o 
  -5   3  16     1797.77     1809.82    195.54 o 
  -3   3  16     3461.49     4161.21    881.24 o 
 -24   4  16     2073.04     1745.31    337.76 o 
 -22   4  16     6220.31     7630.61    298.12 o 
 -20   4  16     6014.85     5732.24    238.36 o 
 -18   4  16    11173.64    11001.16    311.48 o 
 -16   4  16    13121.30    12272.41    429.35 o 
 -14   4  16    10581.04    10853.94   1064.77 o 
 -12   4  16    10689.36     9269.74    632.22 o 
 -10   4  16     6300.15     5562.16    505.51 o 
  -8   4  16     2049.10     1851.06    196.47 o 
  -6   4  16     1308.14     1380.27    188.71 o 
  -4   4  16      651.84      745.73    254.73 o 
  -2   4  16      251.01       10.73    427.20 o 
 -25   5  16     1195.64     1477.68    436.51 o 
 -23   5  16     1384.97     1801.94    279.99 o 
 -21   5  16     1952.65     2478.01    347.06 o 
 -19   5  16      324.51      396.74    225.12 o 
 -17   5  16        2.08       80.73    242.79 o 
 -15   5  16      145.81       49.38    205.34 o 
 -13   5  16      135.38      304.77    188.30 o 
 -11   5  16      383.95      486.20    205.05 o 
  -9   5  16     2805.48     2737.47    308.93 o 
  -7   5  16     2617.75     2046.93    265.15 o 
  -5   5  16     1441.39     1101.59    291.21 o 
  -3   5  16      873.40      763.53    432.21 o 
 -24   6  16      223.73      418.54    250.07 o 
 -22   6  16      226.81      268.55    271.31 o 
 -20   6  16        1.41      183.70    242.77 o 
 -18   6  16      125.96      141.27    186.38 o 
 -16   6  16      395.71      200.46    229.02 o 
 -14   6  16      394.05      318.85    231.86 o 
 -12   6  16      147.70      283.24    199.74 o 
 -10   6  16      174.32      559.71    279.81 o 
  -8   6  16       35.66      202.02    171.98 o 
  -6   6  16       47.36      174.36    237.29 o 
 -19   7  16       10.99      151.69    270.70 o 
 -17   7  16      233.55      325.23    228.57 o 
 -15   7  16       10.00      169.16    216.48 o 
 -13   7  16       55.46      392.94    247.15 o 
 -11   7  16      899.80      781.35    280.56 o 
  -9   7  16      573.39      557.44    381.41 o 
 -23   1  17     3713.90     3891.56    283.01 o 
 -21   1  17     4170.37     4264.14    268.13 o 
 -19   1  17       75.19      387.87    227.53 o 
 -17   1  17      444.92      601.14    249.86 o 
 -15   1  17      224.62      238.87    192.14 o 
 -13   1  17     1227.75      916.42    181.17 o 
 -11   1  17      824.55      892.31    245.14 o 
  -9   1  17     5481.79     5042.81    277.12 o 
  -7   1  17     3774.72     3672.27    275.69 o 
  -5   1  17     1206.31     1012.75    232.06 o 
  -3   1  17     2637.24     3319.60    417.90 o 
 -24   2  17     3672.48     4113.89    368.53 o 
 -22   2  17     5505.04     5920.13    300.19 o 
 -20   2  17     6965.76     6967.29    314.14 o 
 -18   2  17     5272.61     6119.43    532.42 o 
 -16   2  17    11004.10    11747.59    303.30 o 
 -14   2  17     9515.60     8533.26    284.12 o 
 -12   2  17     7792.12     6990.39    478.37 o 
 -10   2  17     3004.84     3142.98    474.99 o 
  -8   2  17     4332.73     3641.11    274.40 o 
  -6   2  17      568.42      729.33    236.68 o 
  -4   2  17        2.24      311.79    241.10 o 
 -25   3  17     4682.09     4632.69    435.79 o 
 -23   3  17     2282.38     2521.00    340.62 o 
 -21   3  17     6394.27     7192.22    723.46 o 
 -19   3  17      547.52      581.40    242.75 o 
 -17   3  17      192.60      400.44    211.29 o 
 -15   3  17     1950.68     2178.30    235.98 o 
 -13   3  17      437.90      640.50    264.08 o 
 -11   3  17     3674.62     3834.57    302.70 o 
  -9   3  17      504.86      683.06    159.77 o 
  -7   3  17     5552.60     5556.48    329.84 o 
  -5   3  17      741.93      878.78    273.12 o 
  -3   3  17     1303.00     1136.35    348.49 o 
 -26   4  17        1.75      115.21    369.24 o 
 -24   4  17      175.54      223.26    339.90 o 
 -22   4  17      660.42      790.22    264.95 o 
 -20   4  17        3.89      215.79    173.39 o 
 -18   4  17      519.94      769.94    250.08 o 
 -16   4  17      189.87      289.86    198.30 o 
 -14   4  17        4.63       53.39    220.06 o 
 -12   4  17      542.36      559.67    223.30 o 
 -10   4  17       19.46      138.45    250.02 o 
  -8   4  17      226.52      290.89    163.59 o 
  -6   4  17      734.59      717.73    238.09 o 
  -4   4  17     1636.45     1591.46    414.32 o 
 -25   5  17      520.11      494.47    333.46 o 
 -23   5  17     2612.17     3511.42    322.36 o 
 -21   5  17      281.34      336.25    240.87 o 
 -19   5  17     1062.33      724.09    218.90 o 
 -17   5  17      100.18      189.31    207.69 o 
 -15   5  17      290.01      154.16    180.06 o 
 -13   5  17      573.86      515.68    266.47 o 
 -11   5  17       69.27       -3.44    219.47 o 
  -9   5  17      931.98      778.75    209.75 o 
  -7   5  17      389.43      621.36    281.88 o 
 -24   6  17      406.56      540.27    323.44 o 
 -22   6  17     2896.84     3353.31    331.09 o 
 -20   6  17     3758.46     3225.02    310.64 o 
 -18   6  17     6932.52     7119.47    689.53 o 
 -16   6  17     5034.68     5298.27    334.82 o 
 -14   6  17     7327.42     6705.30    338.64 o 
 -12   6  17     5280.19     5548.22    325.82 o 
 -10   6  17     5851.73     6161.06    515.58 o 
  -8   6  17      469.72      440.08    306.99 o 
 -19   7  17     1243.95      621.84    331.32 o 
 -17   7  17      653.97      642.59    427.92 o 
 -15   7  17       51.65       36.49    315.57 o 
 -13   7  17      408.16      458.69    329.88 o 
 -11   7  17      417.72      322.73    382.84 o 
  -9   7  17     1326.75     1060.50    385.70 o 
 -24   0  18      169.43       22.90    291.96 o 
 -22   0  18     1132.45     1325.98    393.57 o 
 -20   0  18     1436.44     1409.70    285.52 o 
 -18   0  18     6541.06     6574.79    392.86 o 
 -16   0  18     5395.22     4993.35    395.72 o 
 -14   0  18     9450.16     9967.37    462.98 o 
 -12   0  18     2520.75     2598.29    429.35 o 
 -10   0  18     8489.01    10231.45   1434.03 o 
  -8   0  18      683.41     1025.18    292.21 o 
  -6   0  18      732.98      581.75    287.31 o 
  -4   0  18      366.51      671.22    320.58 o 
 -25   1  18     1927.58     2154.62    357.08 o 
 -23   1  18     2241.75     2225.13    608.25 o 
 -21   1  18       33.58      209.50    239.47 o 
 -19   1  18      291.28      582.83    244.58 o 
 -17   1  18       67.74      199.92    162.27 o 
 -15   1  18       14.83      168.41    197.26 o 
 -13   1  18     1622.57     1375.94    168.32 o 
 -11   1  18     1325.01     1577.48    245.14 o 
  -9   1  18     1963.75     1924.24    260.27 o 
  -7   1  18      685.35      544.23    210.67 o 
  -5   1  18     2021.42     2447.09    307.55 o 
 -24   2  18        1.18      195.35    344.20 o 
 -22   2  18      988.08      909.79    266.02 o 
 -20   2  18      118.34      222.16    221.52 o 
 -18   2  18     3165.97     3263.45    350.07 o 
 -16   2  18        0.63      176.03    181.08 o 
 -14   2  18      484.88      352.87    185.32 o 
 -12   2  18      204.86      267.63    206.95 o 
 -10   2  18      563.30      605.74    199.59 o 
  -8   2  18       15.52       71.64    184.63 o 
  -6   2  18        4.83      130.71    243.97 o 
  -4   2  18      273.59       55.82    319.15 o 
 -25   3  18     3103.34     2636.21    409.31 o 
 -23   3  18      982.36      856.23    234.32 o 
 -21   3  18      832.32      646.28    276.61 o 
 -19   3  18      200.71      222.93    227.51 o 
 -17   3  18       12.30      135.96    209.74 o 
 -15   3  18      542.87      587.86    185.56 o 
 -13   3  18     1092.74      826.25    213.45 o 
 -11   3  18     3661.83     3329.36    287.01 o 
  -9   3  18     2398.60     2330.45    407.26 o 
  -7   3  18     3126.57     2460.44    298.71 o 
  -5   3  18     1296.86      686.96    379.98 o 
 -26   4  18       92.06      231.85    390.71 o 
 -24   4  18     2103.07     1688.78    513.79 o 
 -22   4  18     4403.97     4619.01    297.77 o 
 -20   4  18     5245.70     5946.80    279.16 o 
 -18   4  18     8487.74     8592.56    321.50 o 
 -16   4  18     4676.96     4454.37    244.45 o 
 -14   4  18     5164.93     4372.01    316.96 o 
 -12   4  18     6437.23     6074.72    318.27 o 
 -10   4  18     3329.88     3276.83    234.09 o 
  -8   4  18      834.19      635.85    192.09 o 
 -23   5  18     1910.36     1778.83    310.79 o 
 -21   5  18      787.49      943.34    318.00 o 
 -19   5  18      248.26      391.58    204.43 o 
 -17   5  18      656.00      834.60    280.57 o 
 -15   5  18      157.95      107.48    250.46 o 
 -13   5  18       67.80      178.04    244.93 o 
 -11   5  18      162.16      185.98    189.03 o 
  -9   5  18     1207.23      857.99    352.78 o 
 -20   6  18       15.27      120.26    233.41 o 
 -18   6  18      443.10      346.62    221.46 o 
 -16   6  18       29.22       93.44    242.88 o 
 -14   6  18      240.41      337.21    235.87 o 
 -12   6  18      249.06      284.09    381.41 o 
 -10   6  18      340.34      432.21    387.85 o 
 -25   1  19     3070.75     3091.32    367.09 o 
 -23   1  19     2696.72     2748.51    311.84 o 
 -21   1  19     7373.05     7635.25    365.55 o 
 -19   1  19     3487.35     3549.51    295.54 o 
 -17   1  19     1494.97     1525.65    219.90 o 
 -15   1  19       21.63      134.14    176.73 o 
 -13   1  19     1623.58     1278.58    301.26 o 
 -11   1  19      141.25       95.21    238.93 o 
  -9   1  19      185.85      355.06    248.99 o 
  -7   1  19     2178.29     1949.23    273.15 o 
 -26   2  19      320.89      322.01    374.25 o 
 -24   2  19      724.52      918.12    270.07 o 
 -22   2  19     3303.02     2871.35    261.31 o 
 -20   2  19     7582.51     7852.65    319.91 o 
 -18   2  19     4994.85     5180.99    319.85 o 
 -16   2  19     6962.66     6931.83    474.07 o 
 -14   2  19     5711.15     6098.29    479.33 o 
 -12   2  19     4254.66     4881.50    300.76 o 
 -10   2  19     1497.49     1513.94    322.70 o 
  -8   2  19     2236.88     2422.18    322.81 o 
  -6   2  19     1308.03     1176.42    389.99 o 
 -27   3  19      479.45      742.78    404.31 o 
 -25   3  19     2385.13     2795.07    414.32 o 
 -23   3  19     1019.48     1399.32    279.60 o 
 -21   3  19     4650.94     4495.16    289.28 o 
 -19   3  19     1169.29      984.70    266.18 o 
 -17   3  19     1036.02     1082.48    272.21 o 
 -15   3  19      445.39      442.46    206.99 o 
 -13   3  19       95.82      219.17    222.23 o 
 -11   3  19      667.69      312.72    239.69 o 
  -9   3  19       63.63      206.24    173.45 o 
 -24   4  19      524.63      563.16    318.43 o 
 -22   4  19       83.51      277.28    226.12 o 
 -20   4  19       49.12       74.24    247.84 o 
 -18   4  19       90.44      255.45    224.63 o 
 -16   4  19      304.69      360.91    214.28 o 
 -14   4  19        1.83       19.68    214.34 o 
 -12   4  19      603.95      469.91    209.57 o 
 -10   4  19        3.72     -118.79    316.29 o 
 -23   5  19     3452.29     4210.50    540.27 o 
 -21   5  19     1356.96     1698.44    344.02 o 
 -19   5  19     1830.57     1706.17    407.88 o 
 -17   5  19      168.83      318.15    246.23 o 
 -15   5  19       79.73      117.50    221.82 o 
 -13   5  19     1281.80     1094.84    423.63 o 
 -26   0  20     3284.80     2597.57    455.83 o 
 -24   0  20       37.07      193.92    385.70 o 
 -22   0  20     1258.82     1336.71    382.12 o 
 -20   0  20      299.00      642.59    408.60 o 
 -18   0  20     6943.17     7227.40    444.38 o 
 -16   0  20     5116.53     5228.06    518.08 o 
 -14   0  20     4093.35     4236.26    485.17 o 
 -12   0  20     2454.72     2048.00    464.41 o 
 -10   0  20     6562.77     6617.01    542.41 o 
 -25   1  20     4152.41     4430.17    406.09 o 
 -23   1  20     5205.75     5448.87    323.80 o 
 -21   1  20     1138.21     1192.39    293.05 o 
 -19   1  20     1468.25     1218.71    263.57 o 
 -17   1  20      534.08      321.41    248.96 o 
 -15   1  20      779.42      730.27    199.87 o 
 -13   1  20      590.81      474.90    235.03 o 
 -11   1  20      916.33      825.15    299.49 o 
  -9   1  20     1245.87     1415.86    307.76 o 
 -26   2  20       65.12      348.49    402.16 o 
 -24   2  20        5.65      -27.52    226.95 o 
 -22   2  20       35.93      284.36    253.25 o 
 -20   2  20       86.71      418.16    254.77 o 
 -18   2  20       39.84      245.54    213.17 o 
 -16   2  20      350.69      412.41    195.08 o 
 -14   2  20      544.63      525.98    230.28 o 
 -12   2  20       51.30      232.73    218.03 o 
 -10   2  20      122.09      304.12    382.84 o 
 -23   3  20      848.49     1047.69    319.16 o 
 -21   3  20      830.07      745.86    289.85 o 
 -19   3  20      695.88      953.50    318.87 o 
 -17   3  20     2039.43     1812.46    244.78 o 
 -15   3  20      605.15      600.99    293.54 o 
 -13   3  20      204.46      346.90    260.84 o 
 -11   3  20      724.32      467.28    409.31 o 
 -22   4  20     1164.64     1575.83    329.91 o 
 -20   4  20     2727.98     2897.10    296.00 o 
 -18   4  20     4428.46     5783.70    576.40 o 
 -16   4  20     3816.51     3822.28    460.84 o 
 -25   1  21     1506.19     1293.08    317.17 o 
 -23   1  21     1393.29     1058.84    294.93 o 
 -21   1  21     1312.51     1637.93    314.97 o 
 -19   1  21       62.83      173.99    300.30 o 
 -17   1  21       33.36      346.17    299.55 o 
 -15   1  21        2.06      236.64    233.84 o 
 -13   1  21      120.34      142.40    333.46 o 
 -24   2  21      270.00      226.84    346.34 o 
 -22   2  21      660.05      650.47    339.19 o 
 -20   2  21     2198.12     2016.74    474.07 o 
 -18   2  21     1941.56     2230.85    312.69 o 
 -16   2  21     4550.64     4904.61    437.94 o 
 -14   2  21     4171.90     4596.91    493.75 o 
 -19   3  21      581.99      827.22    435.79 o 
 -17   3  21      859.18     1071.23    380.69 o 
                                                 
